# Supplementary material for: Co-Transcriptomes of Initial Interactions In Vitro between Streptococcus Pneumoniae and Human Pleural Mesothelial Cells
Source: PLoS One. 2015 Nov 13;10(11):e0142773. doi: 10.1371/journal.pone.0142773 (PMC4643877; doi:10.1371/journal.pone.0142773)
Supplement: S2 Table — (XLSX) [file pone.0142773.s004.xlsx]

## Sheet: Sheet1
Heath et al.
S2A Table. Full gene expression lists for Streptococcus pneumoniae D39 for each microarray experiment
Yellow cell denotes value of <2 -fold change
Green cell denotes value > 2-fold change
P<0.05 Benjamini and Hochberg (false discovery rate method) Met-5a vs None 2-fold differences
Met-5a exposure - BlueFuse fused			Met-5a	Met-5a	Met-5a
Exposure ()*S		Met-5a	A	B	C
Systematic	t-test p-value	Normalized	Normalized	Normalized	Normalized	Common	Synonyms	TIGR4 Product	R6 Product	TIGR4 Note	R6 Note
Upregulated
SpTIGR4-1306 (4O7)	0.00022	8.70355	8.41935	8.39053	9.33298	gdhA	gdhA;SP1306;SPR1181;SP_1306	glutamate dehydrogenase	glutamate dehydrogenase	SP1306, converts 2-oxoglutarate to glutamate; in Escherichia coli this enzyme plays a role in glutamate synthesis when the cell is under energy restriction; uses NADPH; forms a homohexamer	SPR1181, converts 2-oxoglutarate to glutamate; in Escherichia coli this enzyme plays a role in glutamate synthesis when the cell is under energy restriction; uses NADPH; forms a homohexamer
SpTIGR4-1914 (5O23)	0.00022	5.44677	4.62241	6.44633	5.42296	SP_1914	SP1914;SPR1730;SP_1914	hypothetical protein	hypothetical protein
SpTIGR4-1857 (5N16)	0.00022	4.87427	4.96002	5.05133	4.62212	czcD	czcD;SP1857;SPR1672;SP_1857	cation efflux system protein	cation diffusion facilitator transporter - heavy metal transport	SP1857, identified by match to PFAM protein family HMM PF01545	SPR1672, putative
SpTIGR4-0636 (2B20)	0.000835	2.55524	2.7458	2.75467	2.20575	ABC-NBD	ABC-NBD;SP0636;SPR0557;SP_0636	ABC transporter, ATP-binding protein	ABC transporter ATP-binding protein - role in polysaccharide efflux		SPR0557, putative
SpTIGR4-0145 (1I7)	0.00084	6.10472	5.05906	5.5301	8.13193	SP_0145	SP0145;SPR0144;SP_0145	hypothetical protein	hypothetical protein
SpTIGR4-0136 (1P5)	0.000971	3.58619	3.72849	4.08259	3.02991	SP_0136	SP0136;SPR0136;SP_0136	glycosyl transferase, family 2	glycosyl transferase, family 2		SPR0136, putative
SpTIGR4-1648 (5M2)	0.00135	3.98822	4.72071	3.9025	3.44339	psaB	psaB;SP1648;SPR1492;SP_1648	manganese ABC transporter, ATP-binding protein	ABC transporter ATP-binding protein - manganese transport
SpTIGR4-1597 (5B8)	0.00135	2.96158	2.4101	3.10962	3.46597	SP_1597	SP1597;SPR1449;SP_1597	hypothetical protein	hypothetical protein
SpTIGR4-1512 (4M21)	0.00135	2.57507	2.3414	2.98555	2.44268	atpF	atpF;SP1512;SPR1364;SP_1512	F0F1 ATP synthase subunit B	F0F1 ATP synthase subunit B	SP1512, produces ATP from ADP in the presence of a proton gradient across the membrane. Subunit B is part of the membrane proton channel.	SPR1364, produces ATP from ADP in the presence of a proton gradient across the membrane. Subunit B is part of the membrane proton channel.
SpTIGR4-1856 (5M16)	0.00142	3.55442	2.74827	3.89707	4.19286	SP_1856	SP1856;SPR1671;SP_1856	transcriptional regulator, MerR family	hypothetical protein		SPR1671, similar to transcriptional regulator (MerR family)
SpTIGR4-0858 (3H11)	0.00142	2.36871	2.59759	2.3089	2.21597	SP_0858	SP0858;SPR0760;SP_0858	hypothetical protein	hypothetical protein	SP0858, similar to GP:6968020; identified by sequence similarity; putative	SPR0760, putative integral membrane protein
SpTIGR4-1913 (5N23)	0.00153	4.69529	3.38632	5.38846	5.67276	SP_1913	SP1913;SPR1729;SP_1913		hypothetical protein	SP1913, cspC-related protein, authentic point mutation; this gene contains a premature stop which is not the result of sequencing error; identified by similarity to EGAD:38435
SpTIGR4-1242 (4G11)	0.00188	9.55055	6.94924	16.7851	7.46835	glnQ	glnQ;SP1242;SPR1121;SP_1242	amino acid ABC transporter, ATP-binding protein	ABC transporter ATP-binding protein - glutamine transport		SPR1121, putative
SpTIGR4-0964 (3B13)	0.0025	2.78917	2.72955	2.42461	3.27863	pyrD	pyrD;SP0964;SPR0866;SP_0964	dihydroorotate dehydrogenase 1B	dihydroorotate dehydrogenase 1B	SP0964, catalyzes the conversion of dihydroorotate to orotate in the pyrimidine biosynthesis pathway, using a flavin nucleotide as an essential cofactor; subclass 1B is a heterotetramer consisting of two PyrDB subunits, similar to the PyrDA subunits and two PyrK s	SPR0866, catalyzes the conversion of dihydroorotate to orotate in the pyrimidine biosynthesis pathway, using a flavin nucleotide as an essential cofactor; subclass 1B is a heterotetramer consisting of two PyrDB subunits, similar to the PyrDA subunits and two PyrK s
SpTIGR4-0144 (1P6)	0.00253	4.43571	3.19224	4.43919	6.1587	SP_0144	SP0144;SPR0143;SP_0144	hypothetical protein	hypothetical protein
SpTIGR4-1715 (5P10)	0.00253	3.87539	3.47171	5.39281	3.10877	ABC-NBD	ABC-NBD;SP1715;SPR1559;SPR1560;SP_1715	ABC transporter, ATP-binding protein	ABC transporter ATP-binding protein - unknown substrate		SPR1559, putative
SpTIGR4-1599 (5D8)	0.00267	5.37944	4.11826	9.00297	4.19867	truA	truA;SP1599;SPR1451;SP_1599	tRNA pseudouridine synthase A	tRNA pseudouridine synthase A	SP1599, mediates pseudouridylation (positions 38, 39, 40) at the tRNA anticodon region which contributes to the structural stability	SPR1451, mediates pseudouridylation (positions 38, 39, 40) at the tRNA anticodon region which contributes to the structural stability
SpTIGR4-0137 (1I6)	0.00267	4.54154	3.77525	6.44044	3.85256	ABC-NP	ABC-NP;SP0137;SPR0137;SP_0137	ABC transporter, ATP-binding protein	ABC transporter ATP-binding/membrane spanning permease - possible multidrug resistance		SPR0137, putative
SpTIGR4-0857 (3G11)	0.00267	2.96612	3.48106	3.40783	2.19977	SP_0857	SP0857;SPR0759;SP_0857		ABC transporter substrate-binding protein - oligopeptid transport, internal deletion	SP0857, oligopeptide-binding protein, internal deletion, authentic point mutation; this gene contains a premature stop which is not the result of sequencing error; identified by similarity to EGAD:17201	SPR0759, putative
SpTIGR4-1537 (4N24)	0.00267	2.69729	2.99453	2.93126	2.23563	SP_1537	SP1537;SPR1392;SP_1537	hypothetical protein	hypothetical protein		SPR1392, similar to general stress protein GSP13 from Lactococcus lactis subsp. lactis and Bacillus subtilis
SpTIGR4-1992 (6E9)	0.00267	2.56713	2.31931	2.89006	2.52392	SP_1992	SP1992;SPR1806;SP_1992	cell wall surface anchor family protein	hypothetical protein	SP1992, identified by match to PFAM protein family HMM PF00746
SpTIGR4-0547 (2J9)	0.00314	2.07006	2.1853	1.9337	2.09918	pncP	pncP;SP0547;SPR0474;SP_0547	hypothetical protein	ABC transporter ATP binding protein - unknown substrate	SP0547, similar to GB:AL009126; identified by sequence similarity; putative	SPR0474, putative
SpTIGR4-1598 (5C8)	0.00316	4.65364	3.81537	6.56792	4.02172	pdxK	pdxK;SP1598;SPR1450;SP_1598	phosphomethylpyrimidine kinase	phosphomethylpyrimidine kinase	SP1598, catalyzes the formation of 4-amino-2-methyl-5-diphosphomethylpyrimidine	SPR1450, catalyzes the formation of 4-amino-2-methyl-5-diphosphomethylpyrimidine
SpTIGR4-1511 (4L21)	0.00316	3.23169	4.12603	3.25941	2.50968	atpH	atpH;SP1511;SPR1363;SP_1511	F0F1 ATP synthase subunit delta	F0F1 ATP synthase subunit delta	SP1511, produces ATP from ADP in the presence of a proton gradient across the membrane. The delta subunit is part of the catalytic core of the ATP synthase complex	SPR1363, produces ATP from ADP in the presence of a proton gradient across the membrane. The delta subunit is part of the catalytic core of the ATP synthase complex
SpTIGR4-0138 (1J6)	0.00319	3.50243	2.45472	4.79274	3.65192	SP_0138	SP0138;SP_0138	hypothetical protein
SpTIGR4-1469 (4J16)	0.00354	3.09056	2.61954	4.22489	2.66728	nox	nox;SP1469;SPR1323;SP_1469	NADH oxidase	NADH oxidase
SpTIGR4-1241 (4F11)	0.00418	7.93409	4.45815	13.5103	8.29223	glnP	glnP;SP1241;SPR1120;SP_1241	amino acid ABC transporter, amino acid-binding protein/permease protein	ABC transporter membrane spanning permease - glutamine transport		SPR1120, putative
SpTIGR4-0637 (2C20)	0.00418	2.43166	3.12038	1.98388	2.32266	SP_0637	SP0637;SPR0558;SP_0637	membrane protein	hypothetical protein	SP0637, similar to GP:7636000; identified by sequence similarity; putative
SpTIGR4-1002 (3H17)	0.0042	2.13846	2.00924	2.65672	1.83199	lmb	lmb;SP1002;SPR0906;SP_1002	adhesion lipoprotein	lipoprotein	SP1002, identified by match to PFAM protein family HMM PF01297	SPR0906, putative
SpTIGR4-0957 (3K12)	0.00451	2.83802	2.39994	3.85208	2.47259	SP_0957	SP0957;SPR0859;SP_0957	ABC transporter, ATP-binding protein	hypothetical protein
SpTIGR4-1513 (4N21)	0.00501	3.15441	2.35251	4.59768	2.90191	atpB	atpB;SP1513;SPR1365;SP_1513	F0F1 ATP synthase subunit A	F0F1 ATP synthase subunit A	SP1513, produces ATP from ADP in the presence of a proton gradient across the membrane. Subunit A is part of the membrane proton channel F0	SPR1365, produces ATP from ADP in the presence of a proton gradient across the membrane. Subunit A is part of the membrane proton channel F0
SpTIGR4-1890 (5O20)	0.00501	2.02885	2.18898	2.44863	1.55807	amiC	amiC;SP1890;SPR1706;SP_1890	oligopeptide ABC transporter, permease protein AmiC	ABC transporter membrane-spanning permease - oligopeptide transport
SpTIGR4-0283 (1C24)	0.00509	2.09862	1.93315	1.90926	2.5042	manM	manM;SP0283;SPR0260;SP_0283	PTS system, mannose-specific IIC component	phosphotransferase system, mannose-specific EIIC
SpTIGR4-0284 (1D24)	0.0053	2.30202	2.05003	3.20845	1.8547	manL	manL;SP0284;SPR0261;SP_0284	PTS system, mannose-specific IIAB components	phosphotransferase system, mannose-specific EIIAB
SpTIGR4-0231 (1G17)	0.00531	4.07331	6.1205	4.69006	2.35439	adk	adk;SP0231;SPR0210;SP_0231	adenylate kinase	adenylate kinase	SP0231, essential enzyme that recycles AMP in active cells; converts ATP and AMP to two molecules of ADP	SPR0210, essential enzyme that recycles AMP in active cells; converts ATP and AMP to two molecules of ADP
SpTIGR4-0860 (3B12)	0.00531	2.27673	3.04187	2.0142	1.92616	pcp	pcp;SP0860;SPR0762;SP_0860	pyrrolidone-carboxylate peptidase	pyrrolidone-carboxylate peptidase	SP0860, catalyzes the removal of 5-oxoproline from various penultimate amino acid residues except L-proline	SPR0762, catalyzes the removal of 5-oxoproline from various penultimate amino acid residues except L-proline
SpR6-1178 (7A2)	0.0054	3.62464	3.45454	5.68974	2.42277	SPR1178	SPR1178		hypothetical protein
SpTIGR4-0140 (1L6)	0.00548	4.85486	2.71884	8.54461	4.92554	ugd	ugd;SP0140;SPR0139;SP_0140		UDP-glucose dehydrogenase	SP0140, UDP-glucose 6-dehydrogenase, authentic frameshift; this gene contains a frame shift which is not the result of sequencing error; identified by similarity to EGAD:7319
SpTIGR4-1072 (3N14)	0.00581	2.02603	1.59333	2.51371	2.07641	dnaG	dnaG;SP1072;SPR0978;SP_1072	DNA primase	DNA primase	SP1072, synthesizes RNA primers at the replication forks	SPR0978, synthesizes RNA primers at the replication forks
SpTIGR4-1468 (4I16)	0.00642	5.57489	3.45552	11.2312	4.46448	pdx1	pdx1;SP1468;SPR1322;SP_1468	pyridoxine biosynthesis protein	pyridoxine biosynthesis protein	SP1468, identified by match to PFAM protein family HMM PF01680
SpTIGR4-0446 (2F8)	0.00659	2.78237	2.62677	4.15163	1.97517	ilvH	ilvH;ilvN;SP0446;SPR0402;SP_0446	acetolactate synthase 3 regulatory subunit	acetolactate synthase 3 regulatory subunit	SP0446, with IlvI catalyzes the formation of 2-acetolactate from pyruvate, the small subunit is required for full activity and valine sensitivity; E.coli produces 3 isoenzymes of acetolactate synthase which differ in specificity to substrates, valine sensitivity a	SPR0402, with IlvI catalyzes the formation of 2-acetolactate from pyruvate, the small subunit is required for full activity and valine sensitivity; E.coli produces 3 isoenzymes of acetolactate synthase which differ in specificity to substrates, valine sensitivity a
SpTIGR4-0859 (3A12)	0.00659	2.70725	3.80129	2.54891	2.04786	SP_0859	SP0859;SPR0761;SP_0859	membrane protein	hypothetical protein		SPR0761, putative membrane protein
SpTIGR4-0768 (2N24)	0.00659	2.01296	2.26977	2.44002	1.47275	SP_0768	SP0768;SPR0676;SP_0768	hypothetical protein	hypothetical protein
SpTIGR4-1507 (4P20)	0.00661	2.5728	3.54842	2.538	1.89099	atpC	atpC;SP1507;SPR1359;SP_1507	F0F1 ATP synthase subunit epsilon	F0F1 ATP synthase subunit epsilon	SP1507, part of catalytic core of ATP synthase; alpha(3)beta(3)gamma(1)delta(1)epsilon(1); involved in producing ATP from ADP in the presence of the proton motive force across the membrane	SPR1359, part of catalytic core of ATP synthase; alpha(3)beta(3)gamma(1)delta(1)epsilon(1); involved in producing ATP from ADP in the presence of the proton motive force across the membrane
SpTIGR4-1514 (4O21)	0.00661	2.33266	1.75352	2.45656	2.94655	atpE	atpE;SP1514;SPR1366;SP_1514	ATP synthase F0, C subunit	proton-translocating ATPase, F0 sector, subunit c
SpTIGR4-0447 (2G8)	0.00738	3.26523	4.59767	3.83731	1.97322	ilvC	ilvC;SP0447;SPR0403;SP_0447	ketol-acid reductoisomerase	ketol-acid reductoisomerase	SP0447, catalyzes the formation of (R)-2,3-dihydroxy-3-methylbutanoate from (S)-2-hydroxy-2-methyl-3-oxobutanoate in valine and isoleucine biosynthesis	SPR0403, catalyzes the formation of (R)-2,3-dihydroxy-3-methylbutanoate from (S)-2-hydroxy-2-methyl-3-oxobutanoate in valine and isoleucine biosynthesis
SpTIGR4-0545 (2P8)	0.00762	2.41132	3.06774	2.78133	1.6432	SP_0545	SP0545;SPR0471;SPR0472;SP_0545	immunity protein BlpY	hypothetical protein	SP0545, similar to PID:1495680; identified by sequence similarity; putative
SpTIGR4-1286 (4K5)	0.00788	2.17982	1.82842	3.09577	1.82985	pyrP	pyrP;SP1286;SPR1165;SP_1286	uracil permease	uracil permease
SpTIGR4-0282 (1B24)	0.00788	2.05996	2.31346	1.53074	2.46839	manN	manN;SP0282;SPR0259;SP_0282	PTS system, mannose-specific IID component	phosphotransferase system, mannose-specific EIID
SpTIGR4-1602 (5G8)	0.00796	2.89713	2.84441	4.45254	1.92001	phnA	phnA;SP1602;SPR1455;SP_1602	phnA protein	required for expression of the phosphonate utilization phenotype in E. coli
SpTIGR4-0961 (3O12)	0.00796	2.58157	2.01522	4.07856	2.09327	rplT	rplT;SP0961;SPR0863;SP_0961	50S ribosomal protein L20	50S ribosomal protein L20	SP0961, binds directly to 23S ribosomal RNA prior to in vitro assembly of the 50S ribosomal subunit	SPR0863, binds directly to 23S ribosomal RNA prior to in vitro assembly of the 50S ribosomal subunit
SpTIGR4-1536 (4M24)	0.0081	3.37835	4.48223	4.51898	1.90362	SP_1536	SP1536;SPR1391;SP_1536	hypothetical protein	hypothetical protein
SpTIGR4-0159 (1O8)	0.00895	2.67325	2.85847	3.90858	1.70988	SP_0159	SP0159;SPR0157;SP_0159	hypothetical protein	hypothetical protein
SpTIGR4-1509 (4J21)	0.0091	2.70364	4.23808	2.35183	1.98277	atpG	atpG;SP1509;SPR1361;SP_1509	F0F1 ATP synthase subunit gamma	F0F1 ATP synthase subunit gamma	SP1509, produces ATP from ADP in the presence of a proton gradient across the membrane. The gamma chain is a regulatory subunit	SPR1361, produces ATP from ADP in the presence of a proton gradient across the membrane. The gamma chain is a regulatory subunit
SpTIGR4-0638 (2D20)	0.0091	2.36291	3.53956	2.05813	1.811	SP_0638	SP0638;SPR0559;SP_0638	hypothetical protein	hypothetical protein
SpTIGR4-1502 (4K20)	0.00913	2.05597	2.0516	2.80668	1.50925	glnP	glnP;SP1502;SPR1355;SP_1502	amino acid ABC transporter, permease protein	ABC transporter membrane-spanning permease - glutamine transport		SPR1355, putative
SpTIGR4-1855 (5L16)	0.00934	4.35573	3.67636	5.35198	4.20002	adhB	adhB;SP1855;SPR1670;SP_1855	alcohol dehydrogenase, zinc-containing	alcohol dehydrogenase		SPR1670, putative
SpTIGR4-0502 (2M3)	0.00934	3.4526	2.65732	2.41631	6.40975	glnA	glnA;SP0502;SPR0444;SP_0502	glutamine synthetase, type I	glutamine synthetase type 1	SP0502, identified by match to TIGR protein family HMM TIGR00653
SpTIGR4-1176 (4F3)	0.00934	2.2497	3.13057	1.81448	2.00446	ptsI	ptsI;SP1176;SPR1062;SP_1176	phosphoenolpyruvate-protein phosphotransferase	PTS enzyme I
SpTIGR4-1535 (4L24)	0.00993	3.20573	4.61654	3.94734	1.80784	SP_1535	SP1535;SPR1390;SP_1535	hypothetical protein	hypothetical protein
SpTIGR4-0962 (3P12)	0.00993	2.86147	1.92117	4.85513	2.51188	lguL	lguL;SP0962;SPR0864;SP_0962	lactoylglutathione lyase	lactoylglutathione lyase	SP0962, identified by match to PFAM protein family HMM PF00903
SpTIGR4-1097 (3O17)	0.0108	3.02001	2.78378	4.9531	1.99761	SP_1097	SP1097;SPR1004;SP_1097	hypothetical protein	similar to GTP pyrophosphokinase
SpTIGR4-0965 (3C13)	0.0108	2.96966	3.30769	2.05517	3.85253	lytB	lytB;SP0965;SPR0867;SP_0965	endo-beta-N-acetylglucosaminidase	endo-beta-N-acetylglucosaminidase
SpTIGR4-1601 (5F8)	0.0108	2.95775	3.16125	4.35279	1.88043	SP_1601	SP1601;SPR1454;SP_1601	hypothetical protein	hypothetical protein
SpTIGR4-1098 (3P17)	0.0108	2.95499	3.56933	4.39098	1.64633	ppnK	ppnK;SP1098;SPR1005;SP_1098	inorganic polyphosphate/ATP-NAD kinase	inorganic polyphosphate/ATP-NAD kinase	SP1098, catalyzes the phosphorylation of NAD to NADP	SPR1005, catalyzes the phosphorylation of NAD to NADP
SpTIGR4-1510 (4K21)	0.0108	2.84795	4.06601	2.92392	1.94295	atpA	atpA;SP1510;SPR1362;SP_1510	F0F1 ATP synthase subunit alpha	F0F1 ATP synthase subunit alpha	SP1510, produces ATP from ADP in the presence of a proton gradient across the membrane; the alpha chain is a catalytic subunit	SPR1362, produces ATP from ADP in the presence of a proton gradient across the membrane; the alpha chain is a catalytic subunit
SpTIGR4-0807 (3E5)	0.0108	2.43018	2.64945	3.21621	1.68428	ezrA	ezrA;SP0807;SPR0716;SP_0807	septation ring formation regulator EzrA	septation ring formation regulator EzrA	SP0807, acts to negatively regulates ftsZ ring formation by modulating the frequency and position of the ftsZ ring formation	SPR0716, acts to negatively regulates ftsZ ring formation by modulating the frequency and position of the ftsZ ring formation
SpTIGR4-0989 (3C16)	0.0108	2.40387	3.7525	2.19589	1.6858	SP_0989	SP0989;SPR0892;SP_0989	MutT/nudix family protein	hypothetical protein
SpTIGR4-1270 (4K3)	0.011	3.19507	3.72923	5.09018	1.71827	SP_1270	SP1270;SPR1148;SP_1270	alcohol dehydrogenase, zinc-containing	hypothetical protein		SPR1148, probable oxidoreductase
SpTIGR4-0896 (3N4)	0.011	2.43643	2.91842	1.49032	3.32532	pfkA	pfkA;SP0896;SPR0796;SP_0896	6-phosphofructokinase	6-phosphofructokinase	SP0896, catalyzes the formation of D-fructose 1,6-bisphosphate from D-fructose 6-phosphate in glycolysis	SPR0796, catalyzes the formation of D-fructose 1,6-bisphosphate from D-fructose 6-phosphate in glycolysis
SpTIGR4-2067 (6P6)	0.0111	2.84822	3.67907	3.98556	1.57577	SP_2067	SP2067;SPR1879;SP_2067	hypothetical protein	hypothetical protein
SpTIGR4-1355 (4H13)	0.0111	2.52086	1.97244	3.89496	2.08515	rplJ	rplJ;SP1355;SPR1212;SP_1355	50S ribosomal protein L10	50S ribosomal protein L10	SP1355, binds the two ribosomal protein L7/L12 dimers and anchors them to the large ribosomal subunit	SPR1212, binds the two ribosomal protein L7/L12 dimers and anchors them to the large ribosomal subunit
SpTIGR4-0445 (2E8)	0.0116	3.86876	4.89611	4.41402	2.67936	ilvB	ilvB;SP0445;SPR0401;SP_0445	acetolactate synthase catalytic subunit	acetolactate synthase catalytic subunit	SP0445, catalyzes the formation of 2-acetolactate from pyruvate; also known as acetolactate synthase large subunit	SPR0401, catalyzes the formation of 2-acetolactate from pyruvate; also known as acetolactate synthase large subunit
SpTIGR4-0862 (3D12)	0.0119	5.007	2.93464	12.8072	3.33982	rpsA	rpsA;SP0862;SPR0764;SP_0862	30S ribosomal protein S1	30S ribosomal protein S1	SP0862, in Escherichia coli this protein is involved in binding to the leader sequence of mRNAs and is itself bound to the 30S subunit; autoregulates expression via a C-terminal domain; in most gram negative organisms this protein is composed of 6 repeats of the S	SPR0764, in Escherichia coli this protein is involved in binding to the leader sequence of mRNAs and is itself bound to the 30S subunit; autoregulates expression via a C-terminal domain; in most gram negative organisms this protein is composed of 6 repeats of the S
SpTIGR4-1538 (4O24)	0.0119	3.58602	2.83853	7.60263	2.13688	SP_1538	SP1538;SPR1393;SP_1538	Cof family protein/peptidyl-prolyl cis-trans isomerase, cyclophilin type	hypothetical protein
SpTIGR4-1001 (3G17)	0.0119	2.96071	2.85688	5.17547	1.75527	yfnA	yfnA;SP1001;SPR0905;SP_1001	amino acid permease family protein	cationic amino acid transporter - APC Superfamily	SP1001, identified by match to PFAM protein family HMM PF00324
SpTIGR4-1269 (4J3)	0.0119	2.6937	3.35341	3.81076	1.52951	pck	pck;SP1269;SPR1147;SP_1269	choline kinase	choline kinase
SpTIGR4-1013 (3C19)	0.0119	2.45646	2.45517	3.48236	1.73371	asd	asd;SP1013;SPR0918;SP_1013	aspartate-semialdehyde dehydrogenase	aspartate-semialdehyde dehydrogenase	SP1013, catalyzes the formation of 4-aspartyl phosphate from aspartate 4-semialdehyde	SPR0918, catalyzes the formation of 4-aspartyl phosphate from aspartate 4-semialdehyde
SpTIGR4-0434 (2B7)	0.0119	2.39141	1.79621	3.98019	1.91292	SP_0434	SP0434;SPR0391;SP_0434	hypothetical protein	hypothetical protein
SpTIGR4-1961 (6F5)	0.0119	2.28094	2.29441	2.73555	1.8907	rpoB	rpoB;SP1961;SPR1777;SP_1961	DNA-directed RNA polymerase subunit beta	DNA-directed RNA polymerase subunit beta	SP1961, DNA-dependent RNA polymerase catalyzes the transcription of DNA into RNA using the four ribonucleoside triphosphates as substrates; beta subunit is part of the catalytic core which binds with a sigma factor to produce the holoenzyme	SPR1777, DNA-dependent RNA polymerase catalyzes the transcription of DNA into RNA using the four ribonucleoside triphosphates as substrates; beta subunit is part of the catalytic core which binds with a sigma factor to produce the holoenzyme
SpTIGR4-1079 (3M15)	0.0119	2.13591	1.97186	3.15902	1.5643	obgE	obgE;obg;SP1079;SPR0984;SP_1079	GTPase ObgE	GTPase ObgE	SP1079, essential GTPase; exhibits high exchange rate for GTP/GDP; associates with 50S ribosomal subunit; involved in regulation of chromosomal replication	SPR0984, essential GTPase; exhibits high exchange rate for GTP/GDP; associates with 50S ribosomal subunit; involved in regulation of chromosomal replication
SpTIGR4-0988 (3B16)	0.0119	2.02089	2.25506	2.37367	1.54186	gcaD	gcaD;SP0988;SPR0891;SP_0988	UDP-N-acetylglucosamine pyrophosphorylase	UDP-N-acetylglucosamine pyrophosphorylase
SpR6-1213 (7F3)	0.0123	3.09344	1.89211	5.94367	2.63224	SPR1213	SPR1213		hypothetical protein
SpTIGR4-0450 (2B9)	0.0123	3.04386	4.81264	3.57603	1.63866	ilvA	ilvA;SP0450;SPR0406;SP_0450	threonine dehydratase	threonine dehydratase	SP0450, catalyzes the formation of 2-oxobutanoate from L-threonine; biosynthetic	SPR0406, catalyzes the formation of 2-oxobutanoate from L-threonine; biosynthetic
SpTIGR4-1889 (5N20)	0.0123	2.11458	3.13436	2.0925	1.44165	amiD	amiD;SP1889;SPR1705;SP_1889	oligopeptide ABC transporter, permease protein AmiD	ABC transporter membrane-spanning permease - oligopeptide transport
SpTIGR4-1953 (6F4)	0.0132	2.19197	1.54979	2.12185	3.20273	clyB	clyB;SP1953;SPR1770;SP_1953	toxin secretion ABC transporter, ATP-binding/permease protein	ABC transporter ATP-binding/membrane-spanning - hemolysin secretion protein
SpTIGR4-1366 (4C15)	0.0137	2.08822	2.06865	3.03586	1.44998	SP_1366	SP1366;SPR1224;SP_1366	glycosyl transferase, group 1	hypothetical protein		SPR1224, similar to capsular polysaccharide biosynthsis protein
SpTIGR4-1099 (3I18)	0.0138	2.40188	3.17762	3.16345	1.37846	rluD	rluD;SP1099;SPR1006;SP_1099	ribosomal large subunit pseudouridine synthase, RluD subfamily	23S rRNA pseudouridine synthase		SPR1006, putative
SpTIGR4-1282 (4O4)	0.0142	2.04904	2.44276	2.69089	1.3088	ABC-NBD	ABC-NBD;SP1282;SPR1161;SP_1282	ABC transporter, ATP-binding protein	ABC transporter ATP-binding protein - unknown substrate		SPR1161, putative
SpTIGR4-1271 (4L3)	0.0143	2.67511	2.22736	4.87896	1.76159	ispD	ispD;SP1271;SPR1149;SP_1271	2-C-methyl-D-erythritol 4-phosphate cytidylyltransferase	2-C-methyl-D-erythritol 4-phosphate cytidylyltransferase	SP1271, 4-diphosphocytidyl-2C-methyl-D-erythritol synthase; MEP cytidylyltransferase; MCT; catalyzes the formation of 4-diphosphocytidyl-2-C-methyl-D-erythritol from CTP and 2-C-methyl-D-erythritol 4-phosphate; involved in isoprenoid and isopentenyl-PP biosynthesi	SPR1149, 4-diphosphocytidyl-2C-methyl-D-erythritol synthase; MEP cytidylyltransferase; MCT; catalyzes the formation of 4-diphosphocytidyl-2-C-methyl-D-erythritol from CTP and 2-C-methyl-D-erythritol 4-phosphate; involved in isoprenoid and isopentenyl-PP biosynthesi
SpTIGR4-0366 (1N22)	0.0146	4.40957	2.16773	11.3608	3.48156	aliA	aliA;SP0366;SPR0327;SP_0366	oligopeptide ABC transporter, oligopeptide-binding protein AliA	ABC transporter substrate-binding protein - oligopeptide transport
SpTIGR4-0139 (1K6)	0.0154	3.66368	2.23815	6.32084	3.29807	SP_0139	SP0139;SPR0138;SP_0139	hypothetical protein	hypothetical protein	SP0139, similar to GP:4689219; identified by sequence similarity; putative
SpTIGR4-1076 (3J15)	0.0158	2.55698	2.21196	4.57736	1.65117	SP_1076	SP1076;SPR0982;SP_1076	glycosyl transferase, group 1	hypothetical protein		SPR0982, probable hexosyltransferase
SpTIGR4-2205 (6A24)	0.0158	2.16144	2.59806	2.65108	1.46609	SP_2205	SP2205;SPR2010;SP_2205	DHH subfamily 1 protein	hypothetical protein	SP2205, identified by match to PFAM protein family HMM PF02272	SPR2010, probable member of DHH superfamily
SpTIGR4-0433 (2A7)	0.0158	2.11176	1.85637	3.04929	1.66369	nusB	nusB;SP0433;SPR0390;SP_0433	transcription antitermination protein NusB	transcription antitermination protein NusB	SP0433, regulates rRNA biosynthesis by transcriptional antitermination	SPR0390, regulates rRNA biosynthesis by transcriptional antitermination
SpTIGR4-0272 (1H22)	0.0164	2.34647	3.25645	3.00757	1.31913	rpsG	rpsG;SP0272;SPR0249;SP_0272	30S ribosomal protein S7	30S ribosomal protein S7	SP0272, binds directly to 16S rRNA where it nucleates assembly of the head domain of the 30S subunit	SPR0249, binds directly to 16S rRNA where it nucleates assembly of the head domain of the 30S subunit
SpR6-1179 (7B2)	0.0174	2.84084	3.53134	3.35702	1.31659	SPR1179	SPR1179		hypothetical protein
SpTIGR4-0958 (3L12)	0.0191	2.19513	1.65647	3.27513	1.94971	SP_0958	SP0958;SPR0860;SP_0958	hypothetical protein	hypothetical protein
SpTIGR4-0806 (3D5)	0.02	2.54619	2.67447	3.94277	1.56543	gyrB	gyrB;SP0806;SPR0715;SP_0806	DNA gyrase subunit B	DNA gyrase subunit B	SP0806, negatively supercoils closed circular double-stranded DNA	SPR0715, negatively supercoils closed circular double-stranded DNA
SpTIGR4-0401 (2A3)	0.0212	2.30635	2.16935	3.96192	1.42739	recD	recD;SP0401;SPR0363;SP_0401	helicase, putative	Exonuclease V	SP0401, identified by match to PFAM protein family HMM PF01443
SpTIGR4-1508 (4I21)	0.0213	2.45138	4.47991	2.19181	1.50025	atpD	atpD;SP1508;SPR1360;SP_1508	F0F1 ATP synthase subunit beta	F0F1 ATP synthase subunit beta	SP1508, produces ATP from ADP in the presence of a proton gradient across the membrane. The beta chain is a regulatory subunit	SPR1360, produces ATP from ADP in the presence of a proton gradient across the membrane. The beta chain is a regulatory subunit
SpTIGR4-0770 (2P24)	0.0217	2.0461	2.58395	2.55181	1.29912	ABC-NBD	ABC-NBD;SP0770;SPR0678;SP_0770	ABC transporter, ATP-binding protein	ABC transporter ATP-binding protein - unknown substrate		SPR0678, putative
SpTIGR4-0805 (3C5)	0.0233	3.09656	2.4686	7.23476	1.66251	gph	gph;SP0805;SPR0714;SP_0805	hydrolase, haloacid dehalogenase-like family	phosphoglycolate phosphatase	SP0805, identified by match to PFAM protein family HMM PF00702	SPR0714, putative
SpTIGR4-0271 (1G22)	0.0233	3.02168	4.89394	4.19732	1.34312	rpsL	rpsL;SP0271;SPR0248;SP_0271	30S ribosomal protein S12	30S ribosomal protein S12	SP0271, interacts with and stabilizes bases of the 16S rRNA that are involved in tRNA selection in the A site and with the mRNA backbone; located at the interface of the 30S and 50S subunits, it traverses the body of the 30S subunit contacting proteins on the othe	SPR0248, interacts with and stabilizes bases of the 16S rRNA that are involved in tRNA selection in the A site and with the mRNA backbone; located at the interface of the 30S and 50S subunits, it traverses the body of the 30S subunit contacting proteins on the othe
SpTIGR4-2066 (6O6)	0.0233	2.22499	2.80937	3.04396	1.28806	thrC	thrC;SP2066;SPR1878;SP_2066	threonine synthase	threonine synthase	SP2066, catalyzes the formation of L-threonine from O-phospho-L-homoserine	SPR1878, catalyzes the formation of L-threonine from O-phospho-L-homoserine
SpTIGR4-0681 (2O13)	0.0233	2.02469	1.60259	3.43659	1.50705	typA	typA;SP0681;SPR0598;SP_0681	elongation factor Tu family protein	GTP-binding protein TypA/BipA (tyrosine phosphorylated protein A).
SpTIGR4-0210 (1B15)	0.0239	2.10534	2.0744	3.43215	1.31071	rplD	rplD;SP0210;SPR0189;SP_0210	50S ribosomal protein L4	50S ribosomal protein L4	SP0210, L4 is important during the early stages of 50S assembly; it initially binds near the 5' end of the 23S rRNA	SPR0189, L4 is important during the early stages of 50S assembly; it initially binds near the 5' end of the 23S rRNA
SpTIGR4-0501 (2L3)	0.0261	2.50584	1.18567	3.35945	3.95028	glnR	glnR;SP0501;SPR0443;SP_0501	transcriptional regulator, MerR family	transcriptional repressor of the glutamine synthetase gene
SpTIGR4-1219 (4A9)	0.0261	2.13286	1.93514	3.51903	1.42479	gyrA	gyrA;SP1219;SPR1099;SP_1219	DNA gyrase subunit A	DNA gyrase subunit A	SP1219, negatively supercoils closed circular double-stranded DNA	SPR1099, negatively supercoils closed circular double-stranded DNA
SpTIGR4-0993 (3G16)	0.0262	2.13581	3.23222	1.7283	1.42422	dnaQ	dnaQ;SP0993;SPR0896;SP_0993	DNA polymerase III subunit epsilon	DNA polymerase III subunit epsilon	SP0993, 3'-5' exonuclease of DNA polymerase III	SPR0896, 3'-5' exonuclease of DNA polymerase III
SpTIGR4-1003 (3A18)	0.0264	2.1691	2.92482	2.98166	1.17026	phtD	phtD;SP1003;SPR0907;SP_1003	hypothetical protein	pneumococcal histidine triad protein D precursor
SpTIGR4-0856 (3F11)	0.0282	2.55477	1.48133	5.35464	2.1022	ilvE	ilvE;SP0856;SPR0758;SP_0856	branched-chain amino acid aminotransferase	branched-chain amino acid aminotransferase	SP0856, catalyzes the transamination of the branched-chain amino acids to their respective alpha-keto acids	SPR0758, catalyzes the transamination of the branched-chain amino acids to their respective alpha-keto acids
SpTIGR4-1268 (4I3)	0.0287	2.21034	2.7362	3.38659	1.16538	licB	licB;SP1268;SPR1146;SP_1268	licB protein	homologous to LicB, which regulates expression of LPS epitopes in H. influenzae
SpTIGR4-1909 (5J23)	0.0287	2.09436	1.76127	2.802	1.86149	ydfG	ydfG;SP1909;SPR1725;SP_1909	oxidoreductase, short chain dehydrogenase/reductase family	oxidoreductase		SPR1725, putative
SpR6-1060 (7D1)	0.0309	2.14863	2.68326	3.22368	1.14676	phpA	phpA;SP1174;SPR1060;SP_1174	hypothetical protein	histidine Motif-Containing protein	SP1174, similar to GP:4249624; identified by sequence similarity; putative
SpTIGR4-0753 (2O22)	0.0319	2.01189	3.14053	2.18201	1.18838	livF	livF;SP0753;SPR0663;SP_0753	branched-chain amino acid ABC transporter, ATP-binding protein	ABC transporter ATP-binding protein - branched chain amino acid transport		SPR0663, putative
SpTIGR4-1539 (4P24)	0.0328	2.23653	1.54722	4.43443	1.63055	rpsR	rpsR;SP1539;SPR1394;SP_1539	30S ribosomal protein S18	30S ribosomal protein S18	SP1539, binds as a heterodimer with protein S6 to the central domain of the 16S rRNA; helps stabilize the platform of the 30S subunit	SPR1394, binds as a heterodimer with protein S6 to the central domain of the 16S rRNA; helps stabilize the platform of the 30S subunit
SpTIGR4-0963 (3A13)	0.0344	2.26334	1.23247	3.35388	2.80494	pyrDII	pyrDII;SP0963;SPR0865;SP_0963	dihydroorotate dehydrogenase electron transfer subunit	dihydroorotate dehydrogenase electron transfer subunit	SP0963, responsible for channeling the electrons from the oxidation of dihydroorotate from the FMN redox center in the pyrD subunit to the ultimate electron acceptor NAD(+)	SPR0865, responsible for channeling the electrons from the oxidation of dihydroorotate from the FMN redox center in the pyrD subunit to the ultimate electron acceptor NAD(+)
SpTIGR4-0295 (1O13)	0.0347	2.77721	2.17489	5.2009	1.89369	rpsI	rpsI;SP0295;SPR0272;SP_0295	30S ribosomal protein S9	30S ribosomal protein S9	SP0295, forms a direct contact with the tRNA during translation	SPR0272, forms a direct contact with the tRNA during translation
SpTIGR4-0085 (1E11)	0.0362	2.21392	1.50114	4.48802	1.61067	rpsD	rpsD;SP0085;SPR0078;SP_0085	30S ribosomal protein S4	30S ribosomal protein S4	SP0085, primary rRNA binding protein; nucleates 30S assembly; involved in translational accuracy with proteins S5 and S12; interacts with protein S5; involved in autogeneously regulating ribosomal proteins by binding to pseudoknot structures in the polycistronic m	SPR0078, primary rRNA binding protein; nucleates 30S assembly; involved in translational accuracy with proteins S5 and S12; interacts with protein S5; involved in autogeneously regulating ribosomal proteins by binding to pseudoknot structures in the polycistronic m
SpTIGR4-0212 (1D15)	0.0365	2.25929	4.07496	2.539	1.11463	rplB	rplB;SP0212;SPR0191;SP_0212	50S ribosomal protein L2	50S ribosomal protein L2	SP0212, one of the primary rRNA-binding proteins; required for association of the 30S and 50S subunits to form the 70S ribosome, for tRNA binding and peptide bond formation	SPR0191, one of the primary rRNA-binding proteins; required for association of the 30S and 50S subunits to form the 70S ribosome, for tRNA binding and peptide bond formation
SpTIGR4-1952 (6E4)	0.0369	2.33995	1.24057	2.57881	4.00478	SP_1952	SP1952;SPR1769;SP_1952	hypothetical protein	hypothetical protein
SpTIGR4-0443 (2C8)	0.038	2.08445	1.93123	2.58031	1.81747	SP_0443	SP0443;SPR0400;SP_0443	hypothetical protein	hypothetical protein
SpTIGR4-0211 (1C15)	0.0394	2.05171	3.12219	2.44729	1.13033	rplW	rplW;SP0211;SPR0190;SP_0211	50S ribosomal protein L23	50S ribosomal protein L23	SP0211, binds third domain of 23S rRNA and protein L29; part of exit tunnel	SPR0190, binds third domain of 23S rRNA and protein L29; part of exit tunnel
SpTIGR4-1697 (5N8)	0.0396	2.22419	3.31543	3.18772	1.04111	recG	recG;SP1697;SPR1539;SP_1697	ATP-dependent DNA helicase RecG	branch migration of Holliday junctions, junction-specific DNA helicase	SP1697, identified by match to TIGR protein family HMM TIGR00643
SpTIGR4-1698 (5O8)	0.0396	2.00736	3.02875	2.32131	1.15048	alr	alr;SP1698;SPR1540;SP_1698	alanine racemase	alanine racemase	SP1698, converts L-alanine to D-alanine which is used in cell wall biosynthesis; binds one pyridoxal phosphate per monomer; forms a homodimer	SPR1540, converts L-alanine to D-alanine which is used in cell wall biosynthesis; binds one pyridoxal phosphate per monomer; forms a homodimer
SpTIGR4-1671 (5L5)	0.0405	2.86125	2.651	6.93142	1.27479	ddl	ddl;SP1671;SPR1515;SP_1671	D-alanyl-alanine synthetase A	D-alanyl-alanine synthetase A	SP1671, D-alanine--D-alanine ligase; DdlA; DdlB; cytoplasmic; catalyzes the formation of D-alanyl-D-alanine from two D-alanines in peptidoglycan synthesis; there are two forms of this enzyme in Escherichia coli	SPR1515, D-alanine--D-alanine ligase; DdlA; DdlB; cytoplasmic; catalyzes the formation of D-alanyl-D-alanine from two D-alanines in peptidoglycan synthesis; there are two forms of this enzyme in Escherichia coli
SpTIGR4-0219 (1C16)	0.0405	2.58787	6.26232	2.15594	1.28367	rplN	rplN;SP0219;SPR0199;SP_0219	50S ribosomal protein L14	50S ribosomal protein L14	SP0219, binds to the 23S rRNA between the centers for peptidyl transferase and GTPase	SPR0199, binds to the 23S rRNA between the centers for peptidyl transferase and GTPase
SpTIGR4-0141 (1M6)	0.0418	3.70675	1.52641	12.6768	2.63207	mutR	mutR;SP0141;SPR0140;SP_0141	transcriptional regulator	positive transcriptional regulator of mutA
SpTIGR4-0435 (2C7)	0.0418	2.20005	1.33995	4.70148	1.69034	efp	efp;SP0435;SPR0392;SP_0435	elongation factor P	elongation factor P	SP0435, involved in peptide bond synthesis; alters the affinity of the ribosome for aminoacyl-tRNA	SPR0392, involved in peptide bond synthesis; alters the affinity of the ribosome for aminoacyl-tRNA
SpTIGR4-0834 (3H8)	0.0418	2.17133	4.29324	1.18193	2.01744	SP_0834	SP0834;SPR0737;SP_0834	hemolysin-related protein	hypothetical protein	SP0834, similar to GP:3309561; identified by sequence similarity; putative	SPR0737, related to a cytolysin
SpTIGR4-1267 (4P2)	0.0418	2.04231	1.9832	2.96893	1.44677	licC	licC;SP1267;SPR1145;SP_1267	licC protein	homologous to LicC, which regulates expression of LPS epitopes in H. influenzae
SpTIGR4-0229 (1E17)	0.0431	2.87575	7.42149	2.70777	1.18345	rplO	rplO;SP0229;SPR0208;SP_0229	50S ribosomal protein L15	50S ribosomal protein L15	SP0229, late assembly protein	SPR0208, late assembly protein
SpTIGR4-0218 (1B16)	0.0438	2.6507	6.26308	2.53894	1.17122	rpsQ	rpsQ;SP0218;SPR0198;SP_0218	30S ribosomal protein S17	30S ribosomal protein S17	SP0218, primary binding protein; helps mediate assembly; involved in translation fidelity	SPR0198, primary binding protein; helps mediate assembly; involved in translation fidelity
SpTIGR4-0294 (1N13)	0.0456	3.22892	2.1625	9.09012	1.71256	rplM	rplM;SP0294;SPR0271;SP_0294	50S ribosomal protein L13	50S ribosomal protein L13	SP0294, in Escherichia coli this protein is one of the earliest assembly proteins in the large subunit	SPR0271, in Escherichia coli this protein is one of the earliest assembly proteins in the large subunit
SpTIGR4-1923 (5P24)	0.0463	4.00613	16.047	1.45313	2.75725	ply	ply;SP1923;SPR1739;SP_1923	pneumolysin	pneumolysin (sulfhydryl-activated toxin that lyses cholesterol containing membranes)	SP1923, identified by match to PFAM protein family HMM PF01289
SpTIGR4-0897 (3O4)	0.0471	2.10517	2.80785	1.00488	3.30651	pykF	pykF;SP0897;SPR0797;SP_0897	pyruvate kinase	pyruvate kinase	SP0897, catalyzes the formation of phosphoenolpyruvate from pyruvate	SPR0797, catalyzes the formation of phosphoenolpyruvate from pyruvate
SpTIGR4-0762 (2P23)	0.0478	2.15216	2.08999	3.85025	1.23877	metK	metK;SP0762;SPR0671;SP_0762	S-adenosylmethionine synthetase	S-adenosylmethionine synthetase	SP0762, methionine adenosyltransferase; catalyzes the formation of S-adenosylmethionine from methionine and ATP; methionine adenosyltransferase	SPR0671, methionine adenosyltransferase; catalyzes the formation of S-adenosylmethionine from methionine and ATP; methionine adenosyltransferase
SpTIGR4-0214 (1F15)	0.0484	2.21747	4.59918	2.22651	1.0648	rplV	rplV;SP0214;SPR0194;SPR0193;SP_0214	50S ribosomal protein L22	50S ribosomal protein L22	SP0214, binds specifically to 23S rRNA during the early stages of 50S assembly; makes contact with all 6 domains of the 23S rRNA in the assembled 50S subunit and ribosome; mutations in this gene result in erythromycin resistance; located near peptidyl-transferase	SPR0194, binds specifically to 23S rRNA during the early stages of 50S assembly; makes contact with all 6 domains of the 23S rRNA in the assembled 50S subunit and ribosome; mutations in this gene result in erythromycin resistance; located near peptidyl-transferase
SpTIGR4-0713 (2O17)	0.0494	2.41819	1.72881	6.13016	1.33429	lysS	lysS;SP0713;SPR0626;SP_0713	lysyl-tRNA synthetase	lysyl-tRNA synthetase	SP0713, class II; LysRS2; catalyzes a two-step reaction, first charging a lysine molecule by linking its carboxyl group to the alpha-phosphate of ATP, followed by transfer of the aminoacyl-adenylate to its tRNA; in Methanosarcina barkeri, LysRS2 charges both tRNA	SPR0626, class II; LysRS2; catalyzes a two-step reaction, first charging a lysine molecule by linking its carboxyl group to the alpha-phosphate of ATP, followed by transfer of the aminoacyl-adenylate to its tRNA; in Methanosarcina barkeri, LysRS2 charges both tRNA
Downregulated
SpTIGR4-2022 (6K1)	0.00022	0.478326	0.493175	0.487554	0.455144	ptcC	ptcC;SP2022;SPR1834;SP_2022	PTS system, IIC component	phosphotransferase system system, cellobiose-specific IIC component
SpR6-1403 (7B4)	0.00267	0.435134	0.523369	0.344151	0.457418	SPR1403	SPR1403		hypothetical protein
SpTIGR4-1859 (5P16)	0.00267	0.17502	0.156172	0.195661	0.175451	SP_1859	SP1859;SPR1674;SP_1859	transporter, putative	hypothetical protein	SP1859, similar to GB:L42023 PID:1161423 PID:1221194 PID:1205327 SP:Q57425; identified by sequence similarity; putative
SpTIGR4-1988 (6A9)	0.00304	0.435084	0.473679	0.379945	0.457631	SP_1988	SP1988;SPR1802;SP_1988	immunity protein, putative	hypothetical protein	SP1988, similar to GP:3355783; identified by sequence similarity; putative	SPR1802, putative immunity protein
SpTIGR4-2026 (6O1)	0.00407	0.035257	0.0742526	0.0108594	0.0543523	adhE	adhE;SP2026;SPR1837;SP_2026	alcohol dehydrogenase, iron-containing	alcohol-acetaldehyde dehydrogenase	SP2026, identified by match to PFAM protein family HMM PF00465
SpTIGR4-1804 (5A22)	0.00418	0.419984	0.352159	0.405408	0.51888	SP_1804	SP1804;SPR1625;SP_1804	general stress protein 24, putative	hypothetical protein	SP1804, similar to PID:2274940; identified by sequence similarity; putative
SpTIGR4-0045 (1E6)	0.00451	0.446226	0.49408	0.469762	0.382814	purL	purL;SP0045;SPR0046;SP_0045	phosphoribosylformylglycinamidine synthase, putative	phosphoribosylformylglycinamide synthetase	SP0045, identified by match to PFAM protein family HMM PF00586
SpTIGR4-2143 (6D16)	0.00484	0.366293	0.272344	0.359059	0.502576	SP_2143	SP2143;SPR1951;SP_2143	hypothetical protein	hypothetical protein		SPR1951, probable sugar hydrolase
SpTIGR4-0324 (1L17)	0.00501	0.192395	0.15639	0.187106	0.307877	PTS-EII	PTS-EII;SP0324;SPR0294;SP_0324	PTS system, IIC component	phosphotransferase system sugar-specific EII component		SPR0294, putative
SpTIGR4-0644 (2B21)	0.00501	0.458558	0.54257	0.417347	0.425824	SP_0644	SP0644;SP_0644			SP0644, this gene has an N-terminal truncation, and is interrupted by an RUP element. IRleft = deleted. IRright = GTAACCGCCCAATAACGAAG.; IS66 family element, Orf3, degenerate; this gene contains a frame shift which is not the result of sequencing error
SpTIGR4-0999 (3E17)	0.00501	0.383506	0.440546	0.280963	0.455696	ccdA	ccdA;SP0999;SPR0903;SP_0999	cytochrome c-type biogenesis protein CcdA	cytochrome c-type biogenesis protein	SP0999, similar to GP:6714962; identified by sequence similarity; putative
SpTIGR4-2148 (6A17)	0.00509	0.435576	0.363917	0.441075	0.514846	arcA	arcA;SP2148;SPR1955;SPR1956;SP_2148	arginine deiminase	arginine deiminase, truncation	SP2148, catalyzes the degradation of arginine to citruline and ammonia
SpTIGR4-0317 (1M16)	0.00531	0.217751	0.259381	0.122726	0.324346	kdgA	kdgA;SP0317;SPR0287;SP_0317	keto-hydroxyglutarate-aldolase/keto-deoxy- phosphogluconate aldolase	keto-hydroxyglutarate-aldolase/keto-deoxy- phosphogluconate aldolase	SP0317, catalyzes the formation of pyruvate and glyoxylate from 4-hydroxy-2-oxoglutarate; or pyruvate and D-glyceraldehyde 3-phosphate from 2-dehydro-3-deoxy-D-glyconate 6-phosphate	SPR0287, catalyzes the formation of pyruvate and glyoxylate from 4-hydroxy-2-oxoglutarate; or pyruvate and D-glyceraldehyde 3-phosphate from 2-dehydro-3-deoxy-D-glyconate 6-phosphate
SpTIGR4-1803 (5H21)	0.00531	0.457872	0.406102	0.388478	0.608456	SP_1803	SP1803;SPR1624;SP_1803	hypothetical protein	hypothetical protein
SpTIGR4-1090 (3P16)	0.00642	0.267508	0.149274	0.35589	0.360339	SP_1090	SP1090;SPR0998;SP_1090	redox-sensing transcriptional repressor Rex	redox-sensing transcriptional repressor Rex	SP1090, modulates transcription in response to the NADH/NAD(+) redox state	SPR0998, modulates transcription in response to the NADH/NAD(+) redox state
SpTIGR4-1802 (5G21)	0.00661	0.458951	0.345419	0.447528	0.625363	SP_1802	SP1802;SPR1623;SP_1802	hypothetical protein	hypothetical protein
SpTIGR4-2146 (6G16)	0.00661	0.423964	0.333673	0.435066	0.52494	SP_2146	SP2146;SPR1954;SP_2146	hypothetical protein	hypothetical protein
SpTIGR4-0320 (1P16)	0.0068	0.118574	0.0982256	0.057251	0.296458	gno	gno;SP0320;SPR0290;SP_0320	gluconate 5-dehydrogenase	gluconate 5-dehydrogenase	SP0320, involved in the nonphosphorylative, ketogenic oxidation of glucose and oxidizes gluconate to 5-ketogluconate	SPR0290, involved in the nonphosphorylative, ketogenic oxidation of glucose and oxidizes gluconate to 5-ketogluconate
SpTIGR4-1069 (3K14)	0.00727	0.389502	0.449786	0.268193	0.489864	ABC-SBP	ABC-SBP;SP1069;SPR0975;SP_1069	hypothetical protein	ABC transporter substrate-binding protein - unknown substrate		SPR0975, putative
SpTIGR4-2088 (6M9)	0.00734	0.470147	0.344471	0.543018	0.555563	phoU	phoU;SP2088;SPR1899;SP_2088	phosphate transport system regulatory protein PhoU	negative regulator of pho regulon for phosphate transport	SP2088, similar to OMNI:NT01EC4457; identified by sequence similarity; putative
SpTIGR4-2157 (6A18)	0.00734	0.418044	0.286978	0.472464	0.538825	adh2	adh2;SP2157;SPR1963;SP_2157	alcohol dehydrogenase, iron-containing	probable alcohol dehydrogenase.	SP2157, identified by match to PFAM protein family HMM PF00465
SpTIGR4-1136 (3N22)	0.00788	0.477908	0.41333	0.567693	0.452794	SP_1136	SP1136;SP_1136	hypothetical protein		SP1136, similar to GP:1813342; identified by sequence similarity; putative
SpTIGR4-2024 (6M1)	0.00816	0.493376	0.502315	0.463359	0.515989	ptcA	ptcA;SP2024;SPR1836;SP_2024	PTS system, IIA component	phosphotransferase system system, cellobiose-specific IIA component
SpTIGR4-2036 (6I3)	0.00816	0.437825	0.297604	0.500267	0.563715	PTS-EII	PTS-EII;SP2036;SPR1847;SP_2036	PTS system, IIA component	phosphotransferase system sugar-specific EII component		SPR1847, putative
SpR6-0315 (6N19)	0.00895	0.375163	0.609142	0.290725	0.298168	cps2H	cps2H;SPR0315		the type 2 capsule locus of Streptococcus pneumoniae
SpTIGR4-0285 (1E24)	0.00895	0.108607	0.126758	0.0383252	0.263705	adhP	adhP;SP0285;SPR0262;SP_0285	alcohol dehydrogenase	alcohol dehydrogenase	SP0285, similar to zinc-dependent eukaryotic ADH enzymes and distinct from fermentative ADHs	SPR0262, similar to zinc-dependent eukaryotic ADH enzymes and distinct from fermentative ADHs
SpTIGR4-1000 (3F17)	0.00934	0.391214	0.420795	0.257993	0.551523	SP_1000	SP1000;SPR0904;SP_1000	thioredoxin family protein	hypothetical protein		SPR0904, similar to thiol:disulfide interchange protein
SpTIGR4-0033 (1A5)	0.00993	0.294002	0.332599	0.168602	0.453175	SP_0033	SP0033;SPR0033;SP_0033	hypothetical protein	hypothetical protein
SpR6-1752 (7D6)	0.0108	0.383822	0.280388	0.329148	0.612686	SPR1752	SPR1752		hypothetical protein
SpTIGR4-0314 (1J16)	0.0108	0.382377	0.269911	0.374552	0.55302	hysA	hysA;SP0314;SPR0286;SP_0314	hyaluronidase	hyaluronate lyase precursor (hyaluronidase/hyase)	SP0314, identified by match to PFAM protein family HMM PF02278
SpTIGR4-0394 (2B2)	0.0108	0.368451	0.234797	0.40384	0.527517	mtlA	mtlA;SP0394;SPR0356;SP_0394	PTS system, mannitol-specific IIBC components	mannitol PTS EII
SpTIGR4-1776 (5E18)	0.0108	0.259197	0.299531	0.149691	0.388375	trxA	trxA;SP1776;SPR1602;SP_1776	thioredoxin	thioredoxin reductase
SpTIGR4-0253 (1E20)	0.0114	0.421947	0.343263	0.318718	0.686655	gldA	gldA;SP0253;SPR0234;SP_0253	glycerol dehydrogenase	glycerol dehydrogenase	SP0253, forms dimers and octamers; involved in conversion of glycerol to dihydroxy-acetone	SPR0234, forms dimers and octamers; involved in conversion of glycerol to dihydroxy-acetone
SpTIGR4-2053 (6J5)	0.0116	0.49009	0.357862	0.470622	0.698941	cglA	cglA;SP2053;SPR1864;SP_2053	competence protein CglA	competence protein		SPR1864, competence induced; comG-like protein A; Also known as cilD
SpTIGR4-0474 (2B12)	0.0119	0.456967	0.410927	0.349627	0.664176	PTS-EII	PTS-EII;SP0474;SPR0421;SP_0474	PTS system, cellobiose-specific IIC component	phosphotransferase system sugar-specific EII component	SP0474, identified by match to PFAM protein family HMM PF02378	SPR0421, putative
SpTIGR4-1193 (4G5)	0.0119	0.201231	0.1384	0.11913	0.494231	lacA	lacA;SP1193;SPR1076;SP_1193	galactose-6-phosphate isomerase subunit LacA	galactose-6-phosphate isomerase subunit LacA	SP1193, catalyzes the interconversion of galactose 6-phosphate to tagatose 6-phosphate; tagatose pathway for galactose utilization	SPR1076, catalyzes the interconversion of galactose 6-phosphate to tagatose 6-phosphate; tagatose pathway for galactose utilization
SpTIGR4-2086 (6K9)	0.0119	0.480809	0.326731	0.595727	0.571056	pstA	pstA;SP2086;SPR1897;SP_2086	phosphate ABC transporter, permease protein	ABC transporter membrane-spanning permease - phosphate transport
SpR6-0316 (6O19)	0.0123	0.367027	0.65183	0.312565	0.242671	cps2I	cps2I;SPR0316		the type 2 capsule locus of Streptococcus pneumoniae
SpTIGR4-0050 (1B7)	0.0123	0.493241	0.481024	0.468891	0.532035	purH	purH;SP0050;SPR0051;SP_0050	bifunctional phosphoribosylaminoimidazolecarboxamide formyltransferase/IMP cyclohydrolase	bifunctional phosphoribosylaminoimidazolecarboxamide formyltransferase/IMP cyclohydrolase	SP0050, involved in de novo purine biosynthesis	SPR0051, involved in de novo purine biosynthesis
SpTIGR4-2181 (6A21)	0.0127	0.411634	0.247216	0.56338	0.500789	SP_2181	SP2181;SPR1984;SPR1985;SP_2181		transposase, uncharacterized, truncation	SP2181, 2 full length (1974 bp) copies fold into the secondary structures expected for a group II intron. Left end = TTTTTTGCGGTACGACGGGC. Right end = GAGATTATCCCCTACTCGAT.; group II intron, maturase, degenerate; this gene contains a frame shift which is not the result of sequencing error; identified by similarity to EGAD:135254	SPR1984, putative
SpTIGR4-0047 (1G6)	0.0131	0.494174	0.355135	0.523532	0.649087	purM	purM;SP0047;SPR0048;SP_0047	phosphoribosylaminoimidazole synthetase	phosphoribosylaminoimidazole synthetase	SP0047, catalyzes the formation of 1-(5-phosphoribosyl)-5-aminoimidazole from 2-(formamido)-N1-(5-phosphoribosyl)acetamidine and ATP in purine biosynthesis	SPR0048, catalyzes the formation of 1-(5-phosphoribosyl)-5-aminoimidazole from 2-(formamido)-N1-(5-phosphoribosyl)acetamidine and ATP in purine biosynthesis
SpTIGR4-1722 (5O11)	0.0132	0.453552	0.413852	0.503516	0.447736	scrA	scrA;SP1722;SPR1566;SP_1722	PTS system IIABC components	phosphotransferase system enzyme II	SP1722, identified by match to PFAM protein family HMM PF02378
SpTIGR4-2141 (6B16)	0.0134	0.487938	0.352135	0.580907	0.567908	SP_2141	SP2141;SPR1949;SP_2141	glycosyl hydrolase-related protein	hypothetical protein	SP2141, similar to SP:P43077 PID:432354; identified by sequence similarity; putative
SpTIGR4-2160 (6D18)	0.0135	0.485432	0.413107	0.426521	0.649208	SP_2160	SP2160;SPR1966;SP_2160	hypothetical protein	hypothetical protein
SpTIGR4-2184 (6D21)	0.0135	0.393963	0.479895	0.290844	0.438087	glpF	glpF;SP2184;SPR1988;SP_2184	glycerol uptake facilitator protein	glycerol uptake facilitator protein	SP2184, identified by match to PFAM protein family HMM PF00230
SpTIGR4-2131 (6H14)	0.014	0.403041	0.34821	0.271827	0.691691	SP_2131	SP2131;SPR1940;SP_2131	transcriptional regulator, BglG family	hypothetical protein		SPR1940, probable transcriptional antiterminator, bglG family
SpTIGR4-1708 (5I10)	0.0142	0.421291	0.361082	0.38793	0.53381	SP_1708	SP1708;SPR1552;SP_1708	hypothetical protein	hypothetical protein
SpTIGR4-2158 (6B18)	0.0142	0.451652	0.3618	0.495002	0.51444	fucI	fucI;SP2158;SPR1964;SP_2158	L-fucose isomerase	L-fucose isomerase	SP2158, catalyzes the conversion of the aldose L-fucose into the corresponding ketose L-fuculose	SPR1964, catalyzes the conversion of the aldose L-fucose into the corresponding ketose L-fuculose
SpTIGR4-2159 (6C18)	0.0142	0.482071	0.360505	0.478593	0.649316	SP_2159	SP2159;SPR1965;SP_2159	fucolectin-related protein	hypothetical protein	SP2159, similar to GP:9651025; identified by sequence similarity; putative
SpTIGR4-1119 (3M20)	0.0143	0.311283	0.189274	0.633316	0.251625	gapN	gapN;SP1119;SPR1028;SP_1119	glyceraldehyde-3-phosphate dehydrogenase, NADP-dependent	NADP-dependent glyceraldehyde-3-phosphate dehydrogenase
SpTIGR4-0312 (1P15)	0.0144	0.491797	0.598248	0.36506	0.60317	xylS	xylS;SP0312;SPR0284;SP_0312	glycosyl hydrolase, family 31	alpha-xylosidase	SP0312, identified by match to PFAM protein family HMM PF01055	SPR0284, putative
SpTIGR4-0046 (1F6)	0.0154	0.458009	0.496813	0.44943	0.430295	purF	purF;SP0046;SPR0047;SP_0046	amidophosphoribosyltransferase	amidophosphoribosyltransferase	SP0046, catalyzes first step of the de novo purine nucleotide biosynthetic pathway	SPR0047, catalyzes first step of the de novo purine nucleotide biosynthetic pathway
SpTIGR4-1070 (3L14)	0.0158	0.456274	0.434395	0.444522	0.491924	ABC-MSP	ABC-MSP;SP1070;SPR0976;SP_1070	hypothetical protein	ABC transporter membrane-spanning permease - unknown substrate		SPR0976, putative
SpR6-0112 (6P17)	0.0174	0.393493	0.491918	0.314761		SPR0112	SPR0112		hypothetical protein
SpTIGR4-0321 (1I17)	0.0174	0.357014	0.305518	0.226249	0.658314	PTS-EII	PTS-EII;SP0321;SPR0291;SP_0321	PTS system, IIA component	phosphotransferase system sugar-specific EII component		SPR0291, putative
SpTIGR4-2021 (6J1)	0.0186	0.392975	0.216247	0.559663	0.50144	bgl2	bgl2;SP2021;SPR1833;SP_2021	glycosyl hydrolase, family 1	beta-glucosidase
SpTIGR4-1718 (5K11)	0.0188	0.287721	0.283505	0.291999		SP_1718	SP1718;SP_1718	hypothetical protein
SpTIGR4-2035 (6P2)	0.0195	0.455461	0.286486	0.673107	0.489967	ulaD	ulaD;sgh;SP2035;SPR1846;SP_2035	3-keto-L-gulonate-6-phosphate decarboxylase	3-keto-L-gulonate-6-phosphate decarboxylase	SP2035, catalyzes the formation of L-xylulose-5-phosphate from 3-keto-L-gulonate-6-phosphate in anaerobic L-ascorbate utilization	SPR1846, catalyzes the formation of L-xylulose-5-phosphate from 3-keto-L-gulonate-6-phosphate in anaerobic L-ascorbate utilization
SpTIGR4-0362 (1J22)	0.02	0.440994	0.434789		0.447287	SP_0362	SP0362;SPR0324;SPR0325;SPR0326;SP_0362		transposase, uncharacterized, truncation	SP0362, this gene has an N-terminal truncation, and is interrupted by an RUP element. IRleft = GTAAGCGCGTCATAACAAGG. IRright = GTAACCGCCCAATAACGAAG.; IS66 family element, Orf3, degenerate; this gene contains a frame shift which is not the result of sequencing error	SPR0324, putative
SpTIGR4-2085 (6J9)	0.02	0.467429	0.362044	0.617047	0.457157	pstC	pstC;SP2085;SPR1896;SP_2085	phosphate ABC transporter, permease protein	ABC transporter membrane-spanning permease - phosphate transport
SpTIGR4-0330 (1J18)	0.021	0.401028	0.502658	0.219351	0.584938	regR	regR;SP0330;SPR0298;SP_0330	sugar binding transcriptional regulator RegR	transcription regulator, member of GalR family		SPR0298, putative
SpTIGR4-1187 (4A5)	0.0217	0.282334	0.253695	0.143456	0.618381	lacT	lacT;SP1187;SPR1072;SP_1187	transcription antiterminator LacT	antiterminator protein	SP1187, identified by match to PFAM protein family HMM PF00874
SpTIGR4-1809 (5F22)	0.0217	0.46649	0.29553	0.485193	0.707962	SP_1809	SP1809;SPR1629;SP_1809	transcriptional regulator	hypothetical protein		SPR1629, putative DNA-binding protein
SpTIGR4-2142 (6C16)	0.0217	0.448832	0.312642	0.524307	0.551593	SP_2142	SP2142;SPR1950;SP_2142	ROK family protein	hypothetical protein		SPR1950, putative sugar operon regulatory protein
SpTIGR4-1493 (4J19)	0.0223	0.458573	0.311807	0.616122	0.501963	SP_1493	SP1493;SPR1346;SP_1493	hypothetical protein	hypothetical protein
SpTIGR4-2187 (6G21)	0.0225	0.308967	0.451911	0.135222	0.482656	SP_2187	SP2187;SPR1992;SP_2187	hypothetical protein	hypothetical protein	SP2187, similar to GP:409925; identified by sequence similarity; putative
SpR6-1620 (7A6)	0.0233	0.288376	0.310477	0.122555	0.630259	ABC-SBP	ABC-SBP;SPR1620		ABC transporter substrate-binding protein - sugar transport		SPR1620, putative
SpTIGR4-0207 (1G14)	0.0233	0.344669	0.475171	0.263718	0.309766	SP_0207	SP0207;SPR0186;SP_0207	hypothetical protein	hypothetical protein	SP0207, similar to GP:7302796; identified by sequence similarity; putative
SpTIGR4-0250 (1B20)	0.0233	0.295911	0.246345	0.164542	0.639243	PTS-EIIC	PTS-EIIC;SP0250;SPR0231;SP_0250	PTS system, IIC component	phosphotransferase system sugar-specific EIIC component		SPR0231, putative
SpTIGR4-0645 (2C21)	0.0233	0.232342	0.240898	0.0914482	0.569341	PTS-EII	PTS-EII;SP0645;SPR0562;SP_0645	PTS system IIA component, putative	phosphotransferase system sugar-specific EII component		SPR0562, putative
SpTIGR4-0247 (1G19)	0.0234	0.441674	0.259592	0.451091	0.735783	SP_0247	SP0247;SPR0228;SP_0247	transcriptional regulator	hypothetical protein	SP0247, similar to SP:P37078 GB:X66059 PID:43938; identified by sequence similarity; putative	SPR0228, resembles sorbitol operon regulator
SpTIGR4-1895 (5L21)	0.0234	0.375009	0.4505	0.187287	0.625064	msmG	msmG;SP1895;SPR1710;SP_1895	sugar ABC transporter, permease protein	ABC transporter membrane spanning permease - multiple sugars
SpTIGR4-1896 (5M21)	0.0234	0.291118	0.287061	0.12635	0.680236	msmF	msmF;SP1896;SPR1711;SP_1896	sugar ABC transporter, permease protein	ABC transporter membrane-spanning permease - multiple sugars
SpTIGR4-2128 (6E14)	0.0235	0.390668	0.41688	0.217642	0.657158	tktN	tktN;SP2128;SPR1937;SP_2128	transketolase, N-terminal subunit	putative transketolase n-terminal section	SP2128, identified by match to PFAM protein family HMM PF00456
SpR6-0323 (6N20)	0.0239	0.478639	0.839993	0.324964	0.40171	cpsO	cpsO;SPR0323		dTDP-L-rhamnose synthase
SpTIGR4-0202 (1B14)	0.0239	0.264227	0.276182	0.108019	0.618354	nrdD	nrdD;SP0202;SPR0183;SP_0202	anaerobic ribonucleoside triphosphate reductase	anaerobic ribonucleoside triphosphate reductase	SP0202, catalyzes the reduction of nucleoside 5'-triphosphates to 2'-deoxynucleoside 5'-triphosphates	SPR0183, catalyzes the reduction of nucleoside 5'-triphosphates to 2'-deoxynucleoside 5'-triphosphates
SpTIGR4-0477 (2E12)	0.0239	0.484237	0.381594	0.504182	0.59018	lacG	lacG;SP0477;SPR0424;SP_0477	6-phospho-beta-galactosidase	phospho-beta-D-galactosidase
SpTIGR4-1894 (5K21)	0.0239	0.371721	0.420386	0.271651	0.544208	gtfA	gtfA;SP1894;SPR1709;SP_1894	sucrose phosphorylase	dextransucrase (sucrose 6-glucosyltransferase)
SpTIGR4-2161 (6E18)	0.0251	0.403338	0.456891	0.216142	0.664443	PTS-EII	PTS-EII;SP2161;SPR1967;SP_2161	PTS system, IID component	phosphotransferase system sugar-specific EII component		SPR1967, putative
SpTIGR4-1810 (5G22)	0.0254	0.4329	0.241892	0.498497	0.672787	SP_1810	SP1810;SPR1630;SP_1810	hypothetical protein	hypothetical protein
SpTIGR4-0586 (2H13)	0.0257	0.478123	0.26769	0.695333	0.587212	metF	metF;SP0586;SPR0515;SP_0586	5,10-methylenetetrahydrofolate reductase, putative	5,10-methylenetetrahydrofolate reductase	SP0586, identified by match to PFAM protein family HMM PF02219
SpTIGR4-0784 (3F2)	0.0257	0.389574	0.504546	0.217107	0.539753	gor	gor;SP0784;SPR0692;SP_0784	glutathione reductase	glutathione reductase	SP0784, catalyzes the reduction of 2 glutathione to glutathione disulfide; maintains high levels of reduced glutathione in the cytosol; involved in redox regulation and oxidative defense	SPR0692, catalyzes the reduction of 2 glutathione to glutathione disulfide; maintains high levels of reduced glutathione in the cytosol; involved in redox regulation and oxidative defense
SpTIGR4-1828 (5I13)	0.0257	0.347444	0.253653		0.475915	galE	galE;SP1828;SPR1647;SP_1828	UDP-glucose 4-epimerase	UDP-glucose 4-epimerase	SP1828, identified by match to TIGR protein family HMM TIGR01179
SpTIGR4-1192 (4F5)	0.0261	0.219895	0.209648	0.076503	0.662944	lacB	lacB;SP1192;SPR1075;SP_1192	galactose-6-phosphate isomerase subunit LacB	galactose-6-phosphate isomerase subunit LacB	SP1192, catalyzes the interconversion of galactose 6-phosphate to tagatose 6-phosphate	SPR1075, catalyzes the interconversion of galactose 6-phosphate to tagatose 6-phosphate
SpTIGR4-1191 (4E5)	0.0264	0.208548	0.263062	0.061534	0.560334	lacC	lacC;SP1191;SPR1074;SP_1191	tagatose-6-phosphate kinase	tagatose-6-phosphate kinase	SP1191, identified by match to TIGR protein family HMM TIGR01231
SpTIGR4-2054 (6K5)	0.0278	0.293425	0.110567	0.605675	0.377249	SP_2054	SP2054;SPR1865;SP_2054	hypothetical protein	hypothetical protein		SPR1865, putative DNA binding protein
SpTIGR4-0205 (1E14)	0.0304	0.323835	0.373911	0.132988	0.682951	nrdG	nrdG;SP0205;SPR0185;SP_0205	anaerobic ribonucleoside-triphosphate reductase activating protein	NrdD activating enzyme, generating glycyl radical	SP0205, identified by match to PFAM protein family HMM PF02143
SpTIGR4-0092 (1D12)	0.0309	0.330563	0.486811	0.229348	0.4663	ABC-SBP	ABC-SBP;SP0092;SPR0083;SP_0092	ABC transporter, substrate-binding protein	ABC transporter solute binding protein - sugar transport		SPR0083, putative
SpTIGR4-1775 (5D18)	0.0309	0.294834	0.410336	0.168673	0.370292	SP_1775	SP1775;SPR1601;SP_1775	hypothetical protein	hypothetical protein	SP1775, similar to GP:3980554; identified by sequence similarity; putative
SpR6-0320 (6K20)	0.0316	0.438503	0.864063	0.294553	0.331291	cps2L	cps2L;SPR0320		the type 2 capsule locus of Streptococcus pneumoniae
SpTIGR4-0073 (1A10)	0.0316	0.486236	0.271931	0.561907	0.752346	SP_0073	SP0073;SPR0066;SP_0073	hypothetical protein	hypothetical protein
SpTIGR4-1578 (5G5)	0.032	0.40502	0.348013	0.225417	0.846927	SP_1578	SP1578;SPR1436;SP_1578	methyltransferase, putative	hypothetical protein		SPR1436, methyltransferase-like protein
SpTIGR4-1197 (4C6)	0.0322	0.272219	0.391598	0.0907363	0.567717	SP_1197	SP1197;SPR1080;SP_1197	hypothetical protein	hypothetical protein
SpTIGR4-2038 (6K3)	0.0322	0.480621	0.2844	0.532451	0.733158	ulaA	ulaA;PTS-EII;SP2038;SPR1849;SP_2038	ascorbate-specific PTS system enzyme IIC	ascorbate-specific PTS system enzyme IIC	SP2038, membrane component; functions with enzymes IIB (sgaB; ulaB) and IIA (sgaA; ulaC) enzyme I and HPr for anaerobic utilization and uptake of L-ascorbate; sgaTBA are regulated by yifQ as well as Crp and Fnr	SPR1849, membrane component; functions with enzymes IIB (sgaB; ulaB) and IIA (sgaA; ulaC) enzyme I and HPr for anaerobic utilization and uptake of L-ascorbate; sgaTBA are regulated by yifQ as well as Crp and Fnr
SpR6-1621 (7B6)	0.0324	0.448968	0.235917	0.496531	0.772572	scrR	scrR;SPR1621		sucrose operon repressor (SCR operon regulatory protein)		SPR1621, putative
SpTIGR4-2031 (6L2)	0.0328	0.435645	0.26629	0.545843	0.568821	SP_2031	SP2031;SPR1842;SP_2031	putative L-ascorbate 6-phosphate lactonase	putative L-ascorbate 6-phosphate lactonase
SpTIGR4-1897 (5N21)	0.0329	0.29642	0.298966	0.120699	0.721768	msmE	msmE;SP1897;SPR1712;SP_1897	sugar ABC transporter, sugar-binding protein	ABC transporter substrate-binding protein - multiple sugars
SpR6-1195 (7C3)	0.0336	0.327757	0.396139	0.128781	0.690172	SPR1195	SPR1195		hypothetical protein
SpTIGR4-0252 (1D20)	0.0358	0.387333	0.453343	0.245539	0.703606	talC	talC;SP0252;SPR0233;SP_0252	fructose-6-phosphate aldolase	fructose-6-phosphate aldolase	SP0252, similar to transaldolase from Escherichia coli; many organisms have multiple copies	SPR0233, similar to transaldolase from Escherichia coli; many organisms have multiple copies
SpTIGR4-2129 (6F14)	0.0358	0.325938	0.534306	0.117935	0.549506	ulaA	ulaA;SP2129;SPR1938;SP_2129	ascorbate-specific PTS system enzyme IIC	ascorbate-specific PTS system enzyme IIC	SP2129, membrane component; functions with enzymes IIB (sgaB; ulaB) and IIA (sgaA; ulaC) enzyme I and HPr for anaerobic utilization and uptake of L-ascorbate; sgaTBA are regulated by yifQ as well as Crp and Fnr	SPR1938, membrane component; functions with enzymes IIB (sgaB; ulaB) and IIA (sgaA; ulaC) enzyme I and HPr for anaerobic utilization and uptake of L-ascorbate; sgaTBA are regulated by yifQ as well as Crp and Fnr
SpTIGR4-1185 (4G4)	0.0359	0.276002	0.38324	0.0906202	0.605396	lacE	lacE;SP1185;SPR1070;SP_1185	PTS system, lactose-specific IIBC components	PTS system, lactose-specific IIBC component
SpTIGR4-0204 (1D14)	0.0362	0.342426	0.413408	0.139559	0.695929	SP_0204	SP0204;SPR0184;SP_0204	acetyltransferase, GNAT family	hypothetical protein		SPR0184, similar to histone acetyltransferase HPA2 and related acetyltransferases
SpTIGR4-0311 (1O15)	0.0371	0.384797	0.261705	0.288435	0.754809	SP_0311	SP0311;SPR0283;SP_0311	hypothetical protein	hypothetical protein
SpTIGR4-2162 (6F18)	0.0371	0.443427	0.626045	0.223316	0.623651	PTS-EII	PTS-EII;SP2162;SPR1968;SP_2162	PTS system, IIC component	phosphotransferase system sugar-specific EII component		SPR1968, putative
SpR6-0317 (6P19)	0.0389	0.449643	0.922715	0.321734	0.306225	cps2J	cps2J;SPR0317		the type 2 capsule locus of Streptococcus pneumoniae
SpTIGR4-0519 (2N5)	0.0389	0.400907	0.781463	0.195735	0.421264	dnaJ	dnaJ;SP0519;SPR0456;SP_0519	dnaJ protein	heat-shock protein (activation of DnaK)
SpTIGR4-1182 (4D4)	0.0389	0.256059	0.126562	0.155351	0.853888	lacR	lacR;SP1182;SPR1067;SP_1182	lactose phosphotransferase system repressor	lactose phosphotransferase system repressor
SpTIGR4-0203 (1C14)	0.0395	0.301559	0.268001	0.18521	1.01218	SP_0203	SP0203;SP_0203	hypothetical protein
SpTIGR4-2055 (6L5)	0.0395	0.309436	0.508783	0.102299	0.569252	adh	adh;SP2055;SPR1866;SP_2055	alcohol dehydrogenase, zinc-containing	putative alcohol dehydrogenase
SpTIGR4-1032 (3F21)	0.0396	0.432618	0.257647	0.367156	0.855933	ABC-SBP	ABC-SBP;SP1032;SPR0934;SP_1032	iron-compound ABC transporter, iron compound-binding protein	ABC transporter substrate-binding protein - iron transport		SPR0934, putative
SpTIGR4-1801 (5F21)	0.0396	0.451351	0.358801	0.476815	0.537451	SP_1801	SP1801;SP_1801	hypothetical protein
SpTIGR4-1190 (4D5)	0.0415	0.257955	0.316445	0.0757644	0.715926	lacD	lacD;SP1190;SPR1073;SP_1190	tagatose 1,6-diphosphate aldolase	tagatose 1,6-diphosphate aldolase	SP1190, catalyzes the reversible reaction of dihydroxyacetone phosphate with glyceraldehyde 3-phosphate to produce tagatose 1,6-bisphosphate; in Streptococcus pyogenes there are two paralogs of tagatose-bisphosphate aldolase, encoded by lacD1 and lacD2; expression	SPR1073, catalyzes the reversible reaction of dihydroxyacetone phosphate with glyceraldehyde 3-phosphate to produce tagatose 1,6-bisphosphate; in Streptococcus pyogenes there are two paralogs of tagatose-bisphosphate aldolase, encoded by lacD1 and lacD2; expression
SpTIGR4-0386 (2B1)	0.0422	0.490548	0.565481	0.256856	0.812714	hk03	hk03;SP0386;SPR0343;SP_0386	sensor histidine kinase, putative	histidine kinase
SpTIGR4-0387 (2C1)	0.0422	0.496856	0.691307	0.26567	0.667847	rr03	rr03;SP0387;SPR0344;SP_0387	DNA-binding response regulator	response regulator
SpTIGR4-2034 (6O2)	0.0424	0.470812	0.293443	0.599033	0.5937	sga	sga;SP2034;SPR1845;SP_2034	putative L-xylulose 5-phosphate 3-epimerase	putative L-xylulose 5-phosphate 3-epimerase	SP2034, L-xylulose 5-phosphate 3-epimerase activity not yet demonstrated; may be involved in the utilization of 2,3-diketo-L-gulonate	SPR1845, L-xylulose 5-phosphate 3-epimerase activity not yet demonstrated; may be involved in the utilization of 2,3-diketo-L-gulonate
SpTIGR4-0577 (2O12)	0.0425	0.444934	0.217742	0.650866	0.621518	PTS-EII	PTS-EII;SP0577;SPR0505;SP_0577	PTS system, beta-glucosides-specific IIABC components	phosphotransferase system sugar-specific EII component		SPR0505, putative
SpTIGR4-1813 (5B23)	0.0428	0.227447	0.352767	0.054712	0.609634	trpF	trpF;SP1813;SPR1633;SP_1813	N-(5'-phosphoribosyl)anthranilate isomerase	N-(5'-phosphoribosyl)anthranilate isomerase	SP1813, catalyzes the formation of 1-(2-carboxyphenylamino)-1-deoxy-D-ribulose 5-phosphate from N-(5-phospho-beta-D-ribosyl)-anthranilate in tryptophan biosynthesis	SPR1633, catalyzes the formation of 1-(2-carboxyphenylamino)-1-deoxy-D-ribulose 5-phosphate from N-(5-phospho-beta-D-ribosyl)-anthranilate in tryptophan biosynthesis
SpTIGR4-1492 (4I19)	0.0434	0.451819	0.268585	0.672913	0.510331	SP_1492	SP1492;SPR1345;SP_1492	cell wall surface anchor family protein	hypothetical protein	SP1492, identified by match to PFAM protein family HMM PF00746
SpTIGR4-1816 (5E23)	0.0434	0.176956	0.322185	0.0316188	0.543931	trpG	trpG;SP1816;SPR1636;SP_1816	anthranilate synthase component II	anthranilate synthase component II	SP1816, catalyzes the formation of anthranilate and glutamate from chorismate and glutamine	SPR1636, catalyzes the formation of anthranilate and glutamate from chorismate and glutamine
SpTIGR4-1852 (5I16)	0.0438	0.258404	0.491496	0.0672527	0.521998	galT	galT;SP1852;SPR1667;SP_1852	galactose-1-phosphate uridylyltransferase	galactose-1-phosphate uridylyltransferase	SP1852, catalyzes the formation of alpha-D-glucose 1-phosphate and UDP-galactose from UDP-glucose and alpha-D-galactose 1-phosphate in galactose metabolism	SPR1667, catalyzes the formation of alpha-D-glucose 1-phosphate and UDP-galactose from UDP-glucose and alpha-D-galactose 1-phosphate in galactose metabolism
SpTIGR4-1795 (5H20)	0.0439	0.348022	0.313727	0.428267		sacA	sacA;SP1795;SPR1617;SP_1795	sucrose-6-phosphate hydrolase, putative	sucrose-6-phosphate hydrolase
SpTIGR4-1898 (5O21)	0.0456	0.255049	0.365955	0.0668676	0.678	aga	aga;SP1898;SPR1713;SP_1898	alpha-galactosidase	alpha-galactosidase (melibiase)	SP1898, similar to GB:M77351 SP:P27756 PID:153736; identified by sequence similarity; putative
SpTIGR4-0060 (1D8)	0.0464	0.397693	1.02858	0.219241	0.278924	bgaC	bgaC;SP0060;SPR0059;SP_0060	beta-galactosidase	beta-galactosidase 3	SP0060, identified by match to PFAM protein family HMM PF01301
SpTIGR4-1815 (5D23)	0.0466	0.129855	0.304135	0.0165712	0.434462	trpD	trpD;SP1815;SPR1635;SP_1815	anthranilate phosphoribosyltransferase	anthranilate phosphoribosyltransferase	SP1815, catalyzes the conversion of N-(5-phospho-D-ribosyl)-anthranilate and diphosphate to anthranilate and 5-phospho-alpha-D-ribose 1-diphosphate	SPR1635, catalyzes the conversion of N-(5-phospho-D-ribosyl)-anthranilate and diphosphate to anthranilate and 5-phospho-alpha-D-ribose 1-diphosphate
SpTIGR4-0536 (2O7)	0.0468	0.458474	0.291626	0.597828	0.66645	SP_0536	SP0536;SP_0536	immunity protein BlpL		SP0536, similar to GP:9798568; identified by sequence similarity; putative
SpTIGR4-0385 (2A1)	0.0471	0.467596	0.655496	0.214995	0.72546	SP_0385	SP0385;SPR0342;SP_0385	hypothetical protein	hypothetical protein
SpTIGR4-2186 (6F21)	0.0471	0.380952	0.608724	0.143925	0.631034	glpK	glpK;SP2186;SPR1991;SP_2186	glycerol kinase	glycerol kinase	SP2186, converts glycerol and ADP to glycerol-3-phosphate and ADP	SPR1991, converts glycerol and ADP to glycerol-3-phosphate and ADP
SpTIGR4-1199 (4E6)	0.0485	0.246023	0.346452	0.207321		SP_1199	SP1199;SP_1199	hypothetical protein
SpR6-1194 (7B3)	0.0492	0.275558	0.344793	0.0763679	0.794637	appA	appA;SPR1194		ABC transporter substrate-binding protein - oligopeptide transport		SPR1194, putative
S2B Table. Streptococcus pneumoniae D39 genes showing > 2-fold changes in each experiment after normalization
Data are selected from the full gene lists for calculation of p values and mean changes in expression as shown in Table 1 of main text.
P<0.05 Benjamini and Hochberg (false discovery rate method) Met-5a vs None 2-fold differences 3-3
Met-5a exposure - BlueFuse fused
Exposure ()*S		Met-5a	Met-5a	Met-5a
Biol Rep ()*		A	B	C
Systematic	t-test p-value	Normalized	Normalized	Normalized	Mean	Common	Synonyms	Gene Symbol	TIGR4 Product	R6 Product	TIGR4 Note	R6 Note
Upregulated
SpTIGR4-1306 (4O7)	3.53e-05	8.41935	8.39053	9.33298	8.71429	gdhA	gdhA;SP1306;SPR1181;SP_1306		glutamate dehydrogenase	glutamate dehydrogenase	SP1306, converts 2-oxoglutarate to glutamate; in Escherichia coli this enzyme plays a role in glutamate synthesis when the cell is under energy restriction; uses NADPH; forms a homohexamer	SPR1181, converts 2-oxoglutarate to glutamate; in Escherichia coli this enzyme plays a role in glutamate synthesis when the cell is under energy restriction; uses NADPH; forms a homohexamer
SpTIGR4-1857 (5N16)	3.53e-05	4.96002	5.05133	4.62212	4.87782	czcD	czcD;SP1857;SPR1672;SP_1857		cation efflux system protein	cation diffusion facilitator transporter - heavy metal transport	SP1857, identified by match to PFAM protein family HMM PF01545	SPR1672, putative
SpTIGR4-1914 (5O23)	3.53e-05	4.62241	6.44633	5.42296	5.49723	SP_1914	SP1914;SPR1730;SP_1914		hypothetical protein	hypothetical protein
SpTIGR4-0636 (2B20)	0.000134	2.7458	2.75467	2.20575	2.56874	ABC-NBD	ABC-NBD;SP0636;SPR0557;SP_0636		ABC transporter, ATP-binding protein	ABC transporter ATP-binding protein - role in polysaccharide efflux		SPR0557, putative
SpTIGR4-0145 (1I7)	0.000135	5.05906	5.5301	8.13193	6.24036	SP_0145	SP0145;SPR0144;SP_0145		hypothetical protein	hypothetical protein
SpTIGR4-0136 (1P5)	0.000156	3.72849	4.08259	3.02991	3.61366	SP_0136	SP0136;SPR0136;SP_0136		glycosyl transferase, family 2	glycosyl transferase, family 2		SPR0136, putative
SpTIGR4-1648 (5M2)	0.000216	4.72071	3.9025	3.44339	4.0222	psaB	psaB;SP1648;SPR1492;SP_1648		manganese ABC transporter, ATP-binding protein	ABC transporter ATP-binding protein - manganese transport
SpTIGR4-1597 (5B8)	0.000216	2.4101	3.10962	3.46597	2.99523	SP_1597	SP1597;SPR1449;SP_1597		hypothetical protein	hypothetical protein
SpTIGR4-1512 (4M21)	0.000216	2.3414	2.98555	2.44268	2.58988	atpF	atpF;SP1512;SPR1364;SP_1512		F0F1 ATP synthase subunit B	F0F1 ATP synthase subunit B	SP1512, produces ATP from ADP in the presence of a proton gradient across the membrane. Subunit B is part of the membrane proton channel.	SPR1364, produces ATP from ADP in the presence of a proton gradient across the membrane. Subunit B is part of the membrane proton channel.
SpTIGR4-1856 (5M16)	0.000227	2.74827	3.89707	4.19286	3.61273	SP_1856	SP1856;SPR1671;SP_1856		transcriptional regulator, MerR family	hypothetical protein		SPR1671, similar to transcriptional regulator (MerR family)
SpTIGR4-0858 (3H11)	0.000227	2.59759	2.3089	2.21597	2.37415	SP_0858	SP0858;SPR0760;SP_0858		hypothetical protein	hypothetical protein	SP0858, similar to GP:6968020; identified by sequence similarity; putative	SPR0760, putative integral membrane protein
SpTIGR4-1913 (5N23)	0.000245	3.38632	5.38846	5.67276	4.81585	SP_1913	SP1913;SPR1729;SP_1913			hypothetical protein	SP1913, cspC-related protein, authentic point mutation; this gene contains a premature stop which is not the result of sequencing error; identified by similarity to EGAD:38435
SpTIGR4-1242 (4G11)	0.000302	6.94924	16.7851	7.46835	10.4009	glnQ	glnQ;SP1242;SPR1121;SP_1242		amino acid ABC transporter, ATP-binding protein	ABC transporter ATP-binding protein - glutamine transport		SPR1121, putative
SpTIGR4-0964 (3B13)	0.000401	2.72955	2.42461	3.27863	2.81093	pyrD	pyrD;SP0964;SPR0866;SP_0964		dihydroorotate dehydrogenase 1B	dihydroorotate dehydrogenase 1B	SP0964, catalyzes the conversion of dihydroorotate to orotate in the pyrimidine biosynthesis pathway, using a flavin nucleotide as an essential cofactor; subclass 1B is a heterotetramer consisting of two PyrDB subunits, similar to the PyrDA subunits and two PyrK s	SPR0866, catalyzes the conversion of dihydroorotate to orotate in the pyrimidine biosynthesis pathway, using a flavin nucleotide as an essential cofactor; subclass 1B is a heterotetramer consisting of two PyrDB subunits, similar to the PyrDA subunits and two PyrK s
SpTIGR4-1715 (5P10)	0.000407	3.47171	5.39281	3.10877	3.9911	ABC-NBD	ABC-NBD;SP1715;SPR1559;SPR1560;SP_1715		ABC transporter, ATP-binding protein	ABC transporter ATP-binding protein - unknown substrate		SPR1559, putative
SpTIGR4-0144 (1P6)	0.000407	3.19224	4.43919	6.1587	4.59671	SP_0144	SP0144;SPR0143;SP_0144		hypothetical protein	hypothetical protein
SpTIGR4-0857 (3G11)	0.000433	3.48106	3.40783	2.19977	3.02955	SP_0857	SP0857;SPR0759;SP_0857			ABC transporter substrate-binding protein - oligopeptid transport, internal deletion	SP0857, oligopeptide-binding protein, internal deletion, authentic point mutation; this gene contains a premature stop which is not the result of sequencing error; identified by similarity to EGAD:17201	SPR0759, putative
SpTIGR4-1599 (5D8)	0.000447	4.11826	9.00297	4.19867	5.7733	truA	truA;SP1599;SPR1451;SP_1599		tRNA pseudouridine synthase A	tRNA pseudouridine synthase A	SP1599, mediates pseudouridylation (positions 38, 39, 40) at the tRNA anticodon region which contributes to the structural stability	SPR1451, mediates pseudouridylation (positions 38, 39, 40) at the tRNA anticodon region which contributes to the structural stability
SpTIGR4-0137 (1I6)	0.000447	3.77525	6.44044	3.85256	4.68941	ABC-NP	ABC-NP;SP0137;SPR0137;SP_0137		ABC transporter, ATP-binding protein	ABC transporter ATP-binding/membrane spanning permease - possible multidrug resistance		SPR0137, putative
SpTIGR4-1537 (4N24)	0.000447	2.99453	2.93126	2.23563	2.72047	SP_1537	SP1537;SPR1392;SP_1537		hypothetical protein	hypothetical protein		SPR1392, similar to general stress protein GSP13 from Lactococcus lactis subsp. lactis and Bacillus subtilis
SpTIGR4-1992 (6E9)	0.000447	2.31931	2.89006	2.52392	2.57776	SP_1992	SP1992;SPR1806;SP_1992		cell wall surface anchor family protein	hypothetical protein	SP1992, identified by match to PFAM protein family HMM PF00746
SpTIGR4-1511 (4L21)	0.000547	4.12603	3.25941	2.50968	3.29837	atpH	atpH;SP1511;SPR1363;SP_1511		F0F1 ATP synthase subunit delta	F0F1 ATP synthase subunit delta	SP1511, produces ATP from ADP in the presence of a proton gradient across the membrane. The delta subunit is part of the catalytic core of the ATP synthase complex	SPR1363, produces ATP from ADP in the presence of a proton gradient across the membrane. The delta subunit is part of the catalytic core of the ATP synthase complex
SpTIGR4-1598 (5C8)	0.000547	3.81537	6.56792	4.02172	4.80167	pdxK	pdxK;SP1598;SPR1450;SP_1598		phosphomethylpyrimidine kinase	phosphomethylpyrimidine kinase	SP1598, catalyzes the formation of 4-amino-2-methyl-5-diphosphomethylpyrimidine	SPR1450, catalyzes the formation of 4-amino-2-methyl-5-diphosphomethylpyrimidine
SpTIGR4-0138 (1J6)	0.00055	2.45472	4.79274	3.65192	3.63312	SP_0138	SP0138;SP_0138		hypothetical protein
SpTIGR4-1469 (4J16)	0.000609	2.61954	4.22489	2.66728	3.17057	nox	nox;SP1469;SPR1323;SP_1469		NADH oxidase	NADH oxidase
SpTIGR4-1241 (4F11)	0.000721	4.45815	13.5103	8.29223	8.75356	glnP	glnP;SP1241;SPR1120;SP_1241		amino acid ABC transporter, amino acid-binding protein/permease protein	ABC transporter membrane spanning permease - glutamine transport		SPR1120, putative
SpTIGR4-0957 (3K12)	0.000838	2.39994	3.85208	2.47259	2.9082	SP_0957	SP0957;SPR0859;SP_0957		ABC transporter, ATP-binding protein	hypothetical protein
SpTIGR4-1513 (4N21)	0.000988	2.35251	4.59768	2.90191	3.28404	atpB	atpB;SP1513;SPR1365;SP_1513		F0F1 ATP synthase subunit A	F0F1 ATP synthase subunit A	SP1513, produces ATP from ADP in the presence of a proton gradient across the membrane. Subunit A is part of the membrane proton channel F0	SPR1365, produces ATP from ADP in the presence of a proton gradient across the membrane. Subunit A is part of the membrane proton channel F0
SpTIGR4-0231 (1G17)	0.00113	6.1205	4.69006	2.35439	4.38831	adk	adk;SP0231;SPR0210;SP_0231		adenylate kinase	adenylate kinase	SP0231, essential enzyme that recycles AMP in active cells; converts ATP and AMP to two molecules of ADP	SPR0210, essential enzyme that recycles AMP in active cells; converts ATP and AMP to two molecules of ADP
SpR6-1178 (7A2)	0.00116	3.45454	5.68974	2.42277	3.85569	SPR1178	SPR1178			hypothetical protein
SpTIGR4-0140 (1L6)	0.00117	2.71884	8.54461	4.92554	5.39633	ugd	ugd;SP0140;SPR0139;SP_0140			UDP-glucose dehydrogenase	SP0140, UDP-glucose 6-dehydrogenase, authentic frameshift; this gene contains a frame shift which is not the result of sequencing error; identified by similarity to EGAD:7319
SpTIGR4-1468 (4I16)	0.00138	3.45552	11.2312	4.46448	6.38373	pdx1	pdx1;SP1468;SPR1322;SP_1468		pyridoxine biosynthesis protein	pyridoxine biosynthesis protein	SP1468, identified by match to PFAM protein family HMM PF01680
SpTIGR4-0859 (3A12)	0.00143	3.80129	2.54891	2.04786	2.79935	SP_0859	SP0859;SPR0761;SP_0859		membrane protein	hypothetical protein		SPR0761, putative membrane protein
SpTIGR4-0961 (3O12)	0.00207	2.01522	4.07856	2.09327	2.72902	rplT	rplT;SP0961;SPR0863;SP_0961		50S ribosomal protein L20	50S ribosomal protein L20	SP0961, binds directly to 23S ribosomal RNA prior to in vitro assembly of the 50S ribosomal subunit	SPR0863, binds directly to 23S ribosomal RNA prior to in vitro assembly of the 50S ribosomal subunit
SpTIGR4-1855 (5L16)	0.00268	3.67636	5.35198	4.20002	4.40945	adhB	adhB;SP1855;SPR1670;SP_1855		alcohol dehydrogenase, zinc-containing	alcohol dehydrogenase		SPR1670, putative
SpTIGR4-0502 (2M3)	0.00268	2.65732	2.41631	6.40975	3.82779	glnA	glnA;SP0502;SPR0444;SP_0502		glutamine synthetase, type I	glutamine synthetase type 1	SP0502, identified by match to TIGR protein family HMM TIGR00653
SpTIGR4-0965 (3C13)	0.00339	3.30769	2.05517	3.85253	3.0718	lytB	lytB;SP0965;SPR0867;SP_0965		endo-beta-N-acetylglucosaminidase	endo-beta-N-acetylglucosaminidase
SpTIGR4-0445 (2E8)	0.00382	4.89611	4.41402	2.67936	3.9965	ilvB	ilvB;SP0445;SPR0401;SP_0445		acetolactate synthase catalytic subunit	acetolactate synthase catalytic subunit	SP0445, catalyzes the formation of 2-acetolactate from pyruvate; also known as acetolactate synthase large subunit	SPR0401, catalyzes the formation of 2-acetolactate from pyruvate; also known as acetolactate synthase large subunit
SpTIGR4-0862 (3D12)	0.00393	2.93464	12.8072	3.33982	6.36056	rpsA	rpsA;SP0862;SPR0764;SP_0862		30S ribosomal protein S1	30S ribosomal protein S1	SP0862, in Escherichia coli this protein is involved in binding to the leader sequence of mRNAs and is itself bound to the 30S subunit; autoregulates expression via a C-terminal domain; in most gram negative organisms this protein is composed of 6 repeats of the S	SPR0764, in Escherichia coli this protein is involved in binding to the leader sequence of mRNAs and is itself bound to the 30S subunit; autoregulates expression via a C-terminal domain; in most gram negative organisms this protein is composed of 6 repeats of the S
SpTIGR4-1538 (4O24)	0.00409	2.83853	7.60263	2.13688	4.19268	SP_1538	SP1538;SPR1393;SP_1538		Cof family protein/peptidyl-prolyl cis-trans isomerase, cyclophilin type	hypothetical protein
SpTIGR4-0366 (1N22)	0.00586	2.16773	11.3608	3.48156	5.67003	aliA	aliA;SP0366;SPR0327;SP_0366		oligopeptide ABC transporter, oligopeptide-binding protein AliA	ABC transporter substrate-binding protein - oligopeptide transport
SpTIGR4-0139 (1K6)	0.00604	2.23815	6.32084	3.29807	3.95236	SP_0139	SP0139;SPR0138;SP_0139		hypothetical protein	hypothetical protein	SP0139, similar to GP:4689219; identified by sequence similarity; putative
Downregulated
SpTIGR4-2022 (6K1)	3.53e-05	0.493175	0.487554	0.455144	0.478624	ptcC	ptcC;SP2022;SPR1834;SP_2022		PTS system, IIC component	phosphotransferase system system, cellobiose-specific IIC component
SpTIGR4-1859 (5P16)	0.000433	0.156172	0.195661	0.175451	0.175762	SP_1859	SP1859;SPR1674;SP_1859		transporter, putative	hypothetical protein	SP1859, similar to GB:L42023 PID:1161423 PID:1221194 PID:1205327 SP:Q57425; identified by sequence similarity; putative
SpTIGR4-1988 (6A9)	0.000509	0.473679	0.379945	0.457631	0.437085	SP_1988	SP1988;SPR1802;SP_1988		immunity protein, putative	hypothetical protein	SP1988, similar to GP:3355783; identified by sequence similarity; putative	SPR1802, putative immunity protein
SpTIGR4-2026 (6O1)	0.000698	0.0742526	0.0108594	0.0543523	0.0464881	adhE	adhE;SP2026;SPR1837;SP_2026		alcohol dehydrogenase, iron-containing	alcohol-acetaldehyde dehydrogenase	SP2026, identified by match to PFAM protein family HMM PF00465
SpTIGR4-0045 (1E6)	0.000838	0.49408	0.469762	0.382814	0.448885	purL	purL;SP0045;SPR0046;SP_0045		phosphoribosylformylglycinamidine synthase, putative	phosphoribosylformylglycinamide synthetase	SP0045, identified by match to PFAM protein family HMM PF00586
SpTIGR4-0999 (3E17)	0.000988	0.440546	0.280963	0.455696	0.392402	ccdA	ccdA;SP0999;SPR0903;SP_0999		cytochrome c-type biogenesis protein CcdA	cytochrome c-type biogenesis protein	SP0999, similar to GP:6714962; identified by sequence similarity; putative
SpTIGR4-0324 (1L17)	0.000988	0.15639	0.187106	0.307877	0.217124	PTS-EII	PTS-EII;SP0324;SPR0294;SP_0324		PTS system, IIC component	phosphotransferase system sugar-specific EII component		SPR0294, putative
SpTIGR4-0317 (1M16)	0.00113	0.259381	0.122726	0.324346	0.235484	kdgA	kdgA;SP0317;SPR0287;SP_0317		keto-hydroxyglutarate-aldolase/keto-deoxy- phosphogluconate aldolase	keto-hydroxyglutarate-aldolase/keto-deoxy- phosphogluconate aldolase	SP0317, catalyzes the formation of pyruvate and glyoxylate from 4-hydroxy-2-oxoglutarate; or pyruvate and D-glyceraldehyde 3-phosphate from 2-dehydro-3-deoxy-D-glyconate 6-phosphate	SPR0287, catalyzes the formation of pyruvate and glyoxylate from 4-hydroxy-2-oxoglutarate; or pyruvate and D-glyceraldehyde 3-phosphate from 2-dehydro-3-deoxy-D-glyconate 6-phosphate
SpTIGR4-1090 (3P16)	0.00138	0.149274	0.35589	0.360339	0.288501	SP_1090	SP1090;SPR0998;SP_1090		redox-sensing transcriptional repressor Rex	redox-sensing transcriptional repressor Rex	SP1090, modulates transcription in response to the NADH/NAD(+) redox state	SPR0998, modulates transcription in response to the NADH/NAD(+) redox state
SpTIGR4-0320 (1P16)	0.0016	0.0982256	0.057251	0.296458	0.150645	gno	gno;SP0320;SPR0290;SP_0320		gluconate 5-dehydrogenase	gluconate 5-dehydrogenase	SP0320, involved in the nonphosphorylative, ketogenic oxidation of glucose and oxidizes gluconate to 5-ketogluconate	SPR0290, involved in the nonphosphorylative, ketogenic oxidation of glucose and oxidizes gluconate to 5-ketogluconate
SpTIGR4-1069 (3K14)	0.0017	0.449786	0.268193	0.489864	0.402614	ABC-SBP	ABC-SBP;SP1069;SPR0975;SP_1069		hypothetical protein	ABC transporter substrate-binding protein - unknown substrate		SPR0975, putative
SpTIGR4-0285 (1E24)	0.00246	0.126758	0.0383252	0.263705	0.142929	adhP	adhP;SP0285;SPR0262;SP_0285		alcohol dehydrogenase	alcohol dehydrogenase	SP0285, similar to zinc-dependent eukaryotic ADH enzymes and distinct from fermentative ADHs	SPR0262, similar to zinc-dependent eukaryotic ADH enzymes and distinct from fermentative ADHs
SpTIGR4-0033 (1A5)	0.0029	0.332599	0.168602	0.453175	0.318125	SP_0033	SP0033;SPR0033;SP_0033		hypothetical protein	hypothetical protein
SpTIGR4-1776 (5E18)	0.00336	0.299531	0.149691	0.388375	0.279199	trxA	trxA;SP1776;SPR1602;SP_1776		thioredoxin	thioredoxin reductase
SpTIGR4-1193 (4G5)	0.00402	0.1384	0.11913	0.494231	0.250587	lacA	lacA;SP1193;SPR1076;SP_1193		galactose-6-phosphate isomerase subunit LacA	galactose-6-phosphate isomerase subunit LacA	SP1193, catalyzes the interconversion of galactose 6-phosphate to tagatose 6-phosphate; tagatose pathway for galactose utilization	SPR1076, catalyzes the interconversion of galactose 6-phosphate to tagatose 6-phosphate; tagatose pathway for galactose utilization
SpTIGR4-2184 (6D21)	0.00506	0.479895	0.290844	0.438087	0.402942	glpF	glpF;SP2184;SPR1988;SP_2184		glycerol uptake facilitator protein	glycerol uptake facilitator protein	SP2184, identified by match to PFAM protein family HMM PF00230
SpTIGR4-0046 (1F6)	0.00604	0.496813	0.44943	0.430295	0.458846	purF	purF;SP0046;SPR0047;SP_0046		amidophosphoribosyltransferase	amidophosphoribosyltransferase	SP0046, catalyzes first step of the de novo purine nucleotide biosynthetic pathway	SPR0047, catalyzes first step of the de novo purine nucleotide biosynthetic pathway
SpTIGR4-1070 (3L14)	0.00625	0.434395	0.444522	0.491924	0.456947	ABC-MSP	ABC-MSP;SP1070;SPR0976;SP_1070		hypothetical protein	ABC transporter membrane-spanning permease - unknown substrate		SPR0976, putative
SpTIGR4-2187 (6G21)	0.00996	0.451911	0.135222	0.482656	0.356596	SP_2187	SP2187;SPR1992;SP_2187		hypothetical protein	hypothetical protein	SP2187, similar to GP:409925; identified by sequence similarity; putative
SpTIGR4-0207 (1G14)	0.0105	0.475171	0.263718	0.309766	0.349552	SP_0207	SP0207;SPR0186;SP_0207		hypothetical protein	hypothetical protein	SP0207, similar to GP:7302796; identified by sequence similarity; putative
SpTIGR4-0092 (1D12)	0.0158	0.486811	0.229348	0.4663	0.394153	ABC-SBP	ABC-SBP;SP0092;SPR0083;SP_0092		ABC transporter, substrate-binding protein	ABC transporter solute binding protein - sugar transport		SPR0083, putative
SpTIGR4-1775 (5D18)	0.0158	0.410336	0.168673	0.370292	0.316434	SP_1775	SP1775;SPR1601;SP_1775		hypothetical protein	hypothetical protein	SP1775, similar to GP:3980554; identified by sequence similarity; putative
SpTIGR4-1815 (5D23)	0.0299	0.304135	0.0165712	0.434462	0.251723	trpD	trpD;SP1815;SPR1635;SP_1815		anthranilate phosphoribosyltransferase	anthranilate phosphoribosyltransferase	SP1815, catalyzes the conversion of N-(5-phospho-D-ribosyl)-anthranilate and diphosphate to anthranilate and 5-phospho-alpha-D-ribose 1-diphosphate	SPR1635, catalyzes the conversion of N-(5-phospho-D-ribosyl)-anthranilate and diphosphate to anthranilate and 5-phospho-alpha-D-ribose 1-diphosphate
