# Supplementary material for: Co-Transcriptomes of Initial Interactions In Vitro between Streptococcus Pneumoniae and Human Pleural Mesothelial Cells
Source: PLoS One. 2015 Nov 13;10(11):e0142773. doi: 10.1371/journal.pone.0142773 (PMC4643877; doi:10.1371/journal.pone.0142773)
Supplement: S3 Table — (XLSX) [file pone.0142773.s005.xlsx]

## Sheet: Sheet1
Heath et al.
S3A Table. List of average gene changes in human PMC following infection with Streptococcus pneumoniae D39.
Data are the average of n=5 independent infection experiments examined by microarray
D	Name	Replicates	Used replicates	Ociimum-ID	Accession	core-description	mimID	locuslink	Infection with S. pneumoniae D39
mwghuman30K#B:6776	NM_001222	1	1,1,1,1,1,1,1,1,1,1,1,1,1,1,1,1,1,1,1,1,1	obshuman30K#B:6776	XM_044349	Calcium/calmodulin-dependent protein kinase type II gamma chain (EC 2.7.1.123) (CaM-kinase II gamma chain) (CaM kinase II gamma subunit) (CaMK-II gamma subunit) (Fragment). [Source:SWISSPROT;Acc:Q13555]	602123	818	-0.393013
mwghuman30K#B:6770	ENSG00000167385	1	1,1,1,1,1,1,1,1,1,1,1,1,1,1,1,1,1,1,1,1,1	obshuman30K#B:6770		Clone:AC092066 Contig:AC092066.2.4653.25105 Chr:19 Basepair:61662275 Status:known			-0.288374
mwghuman30K#A:09376	NM_016645	1	1,1,1,1,1,1,1,1,1,1,1,1,1,1,1,1,1,1,1,1,1	obshuman30K#A:09376	NM_016645	mesenchymal stem cell protein DSC92; neurite outgrowth associated protein. [Source:RefSeq;Acc:NM_016645]		51335	0.163663
mwghuman30K#A:09364	NM_001212	1	1,1,1,1,1,1,1,1,1,1,1,1,1,1,1,1,1,1,1,1,1	obshuman30K#A:09364	NM_001212	Complement component 1, Q subcomponent binding protein, mitochondrial precursor (Glycoprotein gC1qBP) (GC1q-R protein) (Hyaluronan-binding protein 1) (p32) (p33). [Source:SWISSPROT;Acc:Q07021]	601269	708	0.0670758
mwghuman30K#B:6709	XM_096531	1	1,1,1,1,1,1,1,1,1,1,1,1,1,1,1,1,1,1,1,1,1	obshuman30K#B:6709	XM_096531	similar to hypothetical protein flj22347; loc144078			0.2356
mwghuman30K#A:09337	NM_006156	1	1,1,1,1,1,1,1,1,1,1,1,1,1,1,1,1,1,1,1,1,1	obshuman30K#A:09337		neural precursor cell expressed developmentally down-regulated protein 8; nedd8	603171	4738	0.0368632
mwghuman30K#A:09331	NM_003504	1	1,1,1,1,1,1,1,1,1,1,1,1,1,1,1,1,1,1,1,1,1	obshuman30K#A:09331	NM_003504	CDC45-related protein (PORC-PI-1). [Source:SWISSPROT;Acc:O75419]	603465	8318	0.345573
mwghuman30K#A:07890	NM_000980	1	1,1,1,1,1,1,1,1,1,1,1,1,1,1,1,1,1,1,1,1,1	obshuman30K#A:07890		60S ribosomal protein L18a. [Source:SWISSPROT;Acc:Q02543]	604178	6142	-0.220812
mwghuman30K#A:07887	NM_021121	1	1,1,1,1,1,1,1,1,1,1,1,1,1,1,1,1,1,1,1,1,1	obshuman30K#A:07887	XM_017660	Elongation factor 1-beta (EF-1-beta). [Source:SWISSPROT;Acc:P24534]	600655	1933	0.235247
mwghuman30K#B:8233	NM_016404	1	1,1,1,1,1,1,1,1,1,1,1,1,1,1,1,1,1,1,1,1,1	obshuman30K#B:8233	NM_016404	hypothetical protein; hspc152		51504	0.0232262
mwghuman30K#A:09276	NM_003333	1	1,1,1,1,1,1,1,1,1,1,1,1,1,1,1,1,1,1,1,1,1	obshuman30K#A:09276	NM_003333	ubiquitin and ribosomal protein l40 precursor; uba52	191321	7311	0.316817
mwghuman30K#B:1270	AF156961	1	1,1,1,1,1,1,1,1,1,1,1,1,1,1,1,1,1,1,1,1,1	obshuman30K#B:1270		endogenous retrovirus w gagc3.37 g gag			0.120659
mwghuman30K#B:8297	NM_021141	1	1,1,1,1,1,1,1,1,1,1,1,1,1,1,1,1,1,1,1,1,1	obshuman30K#B:8297	NM_021141	ATP-dependent DNA helicase II, 80 kDa subunit (Lupus Ku autoantigen protein p86) (Ku86) (Ku80) (86 kDa subunit of Ku antigen) (Thyroid- lupus autoantigen) (TLAA) (CTC box binding factor 85 kDa subunit) (CTCBF) (CTC85) (Nuclear factor IV) (DNA-repair protein XRCC5). [Source:SWISSPROT;Acc:P13010]	194364	7520	-0.303933
mwghuman30K#B:1246	NM_018833	1	1,1,1,1,1,1,1,1,1,1,1,1,1,1,1,1,1,1,1,1,1	obshuman30K#B:1246		Antigen peptide transporter 2 (APT2) (Peptide transporter TAP2) (Peptide transporter PSF2) (Peptide supply factor 2) (PSF-2) (Peptide transporter involved in antigen processing 2). [Source:SWISSPROT;Acc:Q03519]	170261	6891	0.34209
mwghuman30K#B:8260	NM_006375	1	1,1,1,1,1,1,1,1,1,1,1,1,1,1,1,1,1,1,1,1,1	obshuman30K#B:8260	NM_006375	Tumor-associated hydroquinone oxidase (tNOX) (Cytosolic ovarian carcinoma antigen 1) (APK1 antigen) [Includes: Hydroquinone [NADH] oxidase (EC 1.-.-.-); Protein disulfide-thiol oxidoreductase (EC 1.-.-.-)]. [Source:SWISSPROT;Acc:Q16206]	300282	10495	-0.0688562
mwghuman30K#B:1216	NM_016391	1	1,1,1,1,1,1,1,1,1,1,1,1,1,1,1,1,1,1,1,1,1	obshuman30K#B:1216		Protein CGI-117 (Protein HSPC111). [Source:SWISSPROT;Acc:Q9Y3C1]		51491	-0.00873084
mwghuman30K#A:02047	NM_018442	1	1,1,1,1,1,1,1,1,1,1,1,1,1,1,1,1,1,1,1,1,1	obshuman30K#A:02047	NM_018442	PC326 protein. [Source:RefSeq;Acc:NM_018442]		55827	0.00963676
mwghuman30K#A:02064	NM_002710	1	1,1,1,1,1,1,1,1,1,1,1,1,1,1,1,1,1,1,1,1,1	obshuman30K#A:02064	NM_002710	Serine/threonine protein phosphatase PP1-gamma catalytic subunit (EC 3.1.3.16) (PP-1G). [Source:SWISSPROT;Acc:P36873]	176914	5501	0.223959
mwghuman30K#B:8087	NM_182509	1	1,1,1,1,1,1,1,1,1,1,1,1,1,1,1,1,1,1,1,1,1	obshuman30K#B:8087	XM_085157	thrombospondin, type I domain containing 3 isoform 3. [Source:RefSeq;Acc:NM_182509]		145501	0.00614782
mwghuman30K#B:6856	NM_078628	1	1,1,1,1,1,1,1,1,1,1,1,1,1,1,1,1,1,1,1,1,1	obshuman30K#B:6856	NM_078628	Male-specific lethal 3-like 1 (MSL3-like 1) (Male-specific lethal-3 homolog 1). [Source:SWISSPROT;Acc:Q8N5Y2]	604880	10943	-0.0353717
mwghuman30K#B:6885	NM_022062	1	1,1,1,1,1,1,1,1,1,1,1,1,1,1,1,1,1,1,1,1,1	obshuman30K#B:6885	XM_084640	Homeobox protein PKNOX2 (PBX/knotted homeobox 2) (Homeobox protein PREP-2). [Source:SWISSPROT;Acc:Q96KN3]		63876	0.337871
mwghuman30K#A:02018	NM_015874	1	1,1,1,1,1,1,1,1,1,1,1,1,1,1,1,1,1,1,1,1,1	obshuman30K#A:02018	NM_015874	h-2k binding factor-2; loc51580	147183	3516	-0.101832
mwghuman30K#B:6817	XM_045251	1	1,1,1,1,1,1,1,1,1,1,1,1,1,1,1,1,1,1,1,1,1	obshuman30K#B:6817	XM_045251	hypothetical protein xp_045251; loc92466			0.0504275
mwghuman30K#B:6820	XM_045304	1	1,1,1,1,1,1,1,1,1,1,1,1,1,1,1,1,1,1,1,1,1	obshuman30K#B:6820	XM_045304	similar to proteasome prosome macropain 26s subunit non-atpase 5; loc92478			0.385829
mwghuman30K#A:09237	NM_002951	1	1,1,1,1,1,1,1,1,1,1,1,1,1,1,1,1,1,1,1,1,1	obshuman30K#A:09237	NM_002951	Dolichyl-diphosphooligosaccharide--protein glycosyltransferase 63 kDa subunit precursor (EC 2.4.1.119) (Ribophorin II) (RPN-II) (RIBIIR). [Source:SWISSPROT;Acc:P04844]	180490	6185	0.382513
mwghuman30K#A:09253	XM_006464	1	1,1,1,1,1,1,1,1,1,1,1,1,1,1,1,1,1,1,1,1,1	obshuman30K#A:09253	XM_006464	oxygen regulated protein precursor; orp150			0.126872
mwghuman30K#B:6800	XM_097911	1	1,1,1,1,1,1,1,1,1,1,1,1,1,1,1,1,1,1,1,1,1	obshuman30K#B:6800	XM_097911	Homo sapiens hypothetical protein LOC150568 (LOC150568), mRNA			0.205954
mwghuman30K#A:09203	NM_002946	1	1,1,1,1,1,1,1,1,1,1,1,1,1,1,1,1,1,1,1,1,1	obshuman30K#A:09203	NM_002946	Replication protein A 32 kDa subunit (RP-A) (RF-A) (Replication factor-A protein 2). [Source:SWISSPROT;Acc:P15927]	179836	6118	0.200739
mwghuman30K#A:07965	NM_012112	1	1,1,1,1,1,1,1,1,1,1,1,1,1,1,1,1,1,1,1,1,1	obshuman30K#A:07965	NM_012112	Restricted expression proliferation associated protein 100 (p100) (Differentially expressed in lung cells 2) (DIL-2) (Targeting protein for Xklp2) (Protein FLS353) (Hepatocellular carcinoma-associated antigen 519). [Source:SWISSPROT;Acc:Q9ULW0]	605917	22974	0.0774938
mwghuman30K#A:09198	NM_021709	1	1,1,1,1,1,1,1,1,1,1,1,1,1,1,1,1,1,1,1,1,1	obshuman30K#A:09198	NM_021709	Apoptosis regulatory protein Siva (CD27-binding protein) (CD27BP). [Source:SWISSPROT;Acc:O15304]	605567	10572	0.0632757
mwghuman30K#B:8175	XM_048212	1	1,1,1,1,1,1,1,1,1,1,1,1,1,1,1,1,1,1,1,1,1	obshuman30K#B:8175	XM_048212	Metallothionein-IL (MT-1L) (MT1X). [Source:SWISSPROT;Acc:P80297]	156352	4494	-0.0092275
mwghuman30K#B:8198	NM_014015	1	1,1,1,1,1,1,1,1,1,1,1,1,1,1,1,1,1,1,1,1,1	obshuman30K#B:8198	NM_014015	myle protein;		28955	-0.241083
mwghuman30K#B:1394	NM_007346	1	1,1,1,1,1,1,1,1,1,1,1,1,1,1,1,1,1,1,1,1,1	obshuman30K#B:1394		Opioid growth factor receptor (OGFr) (Zeta-type opioid receptor) (7-60 protein). [Source:SWISSPROT;Acc:Q9NZT2]	606459	11054	0.108766
mwghuman30K#A:07912	NM_001031	1	1,1,1,1,1,1,1,1,1,1,1,1,1,1,1,1,1,1,1,1,1	obshuman30K#A:07912	NM_001031	40S ribosomal protein S28. [Source:SWISSPROT;Acc:P25112]	603685	6234	0.121832
mwghuman30K#B:8185	NM_001660	1	1,1,1,1,1,1,1,1,1,1,1,1,1,1,1,1,1,1,1,1,1	obshuman30K#B:8185	NM_001660	ADP-ribosylation factor 4. [Source:SWISSPROT;Acc:P18085]	601177	378	-0.616181
mwghuman30K#B:1347	NM_013387	1	1,1,1,1,1,1,1,1,1,1,1,1,1,1,1,1,1,1,1,1,1	obshuman30K#B:1347	NM_013387	Ubiquinol-cytochrome C reductase complex 7.2 kDa protein (EC 1.10.2.2) (Cytochrome C1, nonheme 7 kDa protein) (Complex III subunit X) (7.2 kDa cytochrome c1-associated protein subunit) (HSPC119). [Source:SWISSPROT;Acc:Q9UDW1]		29796	0.0661211
mwghuman30K#A:02142	NM_001618	1	1,1,1,1,1,1,1,1,1,1,1,1,1,1,1,1,1,1,1,1,1	obshuman30K#A:02142	NM_001618	Poly [ADP-ribose] polymerase-1 (EC 2.4.2.30) (PARP-1) (ADPRT) (NAD(+) ADP-ribosyltransferase-1) (Poly[ADP-ribose] synthetase-1). [Source:SWISSPROT;Acc:P09874]	173870	142	-0.0262653
mwghuman30K#C:3839	AC027602	1	1,1,1,1,1,1,1,1,1,1,1,1,1,1,1,1,1,1,1,1,1	obshuman30K#C:3839		ensembl genscan prediction			0.158069
mwghuman30K#A:02138	NM_002100	1	1,1,1,1,1,1,1,1,1,1,1,1,1,1,1,1,1,1,1,1,1	obshuman30K#A:02138		Glycophorin B precursor (PAS-3) (Sialoglycoprotein delta) (SS-active sialoglycoprotein) (CD235b antigen). [Source:SWISSPROT;Acc:P06028]	111740	2994	0.0170192
mwghuman30K#B:6977	NM_020839	1	1,1,1,1,1,1,1,1,1,1,1,1,1,1,1,1,1,1,1,1,1	obshuman30K#B:6977	NM_020839	WD repeat endosomal protein. [Source:RefSeq;Acc:NM_020839]		57599	0.163708
mwghuman30K#A:02116	NM_000988	1	1,1,1,1,1,1,1,1,1,1,1,1,1,1,1,1,1,1,1,1,1	obshuman30K#A:02116	NM_000988	60S ribosomal protein L27. [Source:SWISSPROT;Acc:P08526]	607526	6155	0.497597
mwghuman30K#A:02174	NM_002806	1	1,1,1,1,1,1,1,1,1,1,1,1,1,1,1,1,1,1,1,1,1	obshuman30K#A:02174	NM_002806	26S protease regulatory subunit S10B (Proteasome subunit p42) (p44) (Conserved ATPase domain protein 44) (CADp44). [Source:SWISSPROT;Acc:Q92524]	602708	5706	0.301609
mwghuman30K#C:3872	AC074091	1	1,1,1,1,1,1,1,1,1,1,1,1,1,1,1,1,1,1,1,1,1	obshuman30K#C:3872		ensembl genscan prediction			-0.520897
mwghuman30K#A:02157	NM_020548	1	1,1,1,1,1,1,1,1,1,1,1,1,1,1,1,1,1,1,1,1,1	obshuman30K#A:02157	NM_020548	Acyl-CoA-binding protein (ACBP) (Diazepam binding inhibitor) (DBI) (Endozepine) (EP). [Source:SWISSPROT;Acc:P07108]	125950	1622	0.713594
mwghuman30K#A:07671	NM_000100	1	1,1,1,1,1,1,1,1,1,1,1,1,1,1,1,1,1,1,1,1,1	obshuman30K#A:07671	NM_000100	Cystatin B (Liver thiol proteinase inhibitor) (CPI-B) (Stefin B). [Source:SWISSPROT;Acc:P04080]	254800	1476	0.0707878
mwghuman30K#A:07651	NM_007209	1	1,1,1,1,1,1,1,1,1,1,1,1,1,1,1,1,1,1,1,1,1	obshuman30K#A:07651	NM_007209	ribosomal protein l35; rpl35		11224	0.106454
mwghuman30K#A:07657	NM_024569	1	1,1,1,1,1,1,1,1,1,1,1,1,1,1,1,1,1,1,1,1,1	obshuman30K#A:07657	NM_024569	myelin protein zero-like 1; protein zero related. [Source:RefSeq;Acc:NM_003953]	604376	9019	0.312661
mwghuman30K#A:02102	NM_021019	1	1,1,1,1,1,1,1,1,1,1,1,1,1,1,1,1,1,1,1,1,1	obshuman30K#A:02102	NM_021019	Myosin light chain 1, slow-twitch muscle A isoform (MLC1sa) (Alkali). [Source:SWISSPROT;Acc:P14649]	609931	4637	0.442301
mwghuman30K#A:09115	NM_002085	1	1,1,1,1,1,1,1,1,1,1,1,1,1,1,1,1,1,1,1,1,1	obshuman30K#A:09115	NM_002085	Homo sapiens glutathione peroxidase 4 (phospholipid hydroperoxidase) (GPX4), mRNA			-0.708361
mwghuman30K#B:6935	NM_003290	1	1,1,1,1,1,1,1,1,1,1,1,1,1,1,1,1,1,1,1,1,1	obshuman30K#B:6935	NM_003290	Tropomyosin alpha 4 chain (Tropomyosin 4) (TM30p1). [Source:SWISSPROT;Acc:P07226]	600317	7171	-0.213626
mwghuman30K#B:6945	XM_047177	1	1,1,1,1,1,1,1,1,1,1,1,1,1,1,1,1,1,1,1,1,1	obshuman30K#B:6945	XM_047177	kiaa1661; kiaa1661			0.448073
mwghuman30K#B:1067	NM_000991	1	1,1,1,1,1,1,1,1,1,1,1,1,1,1,1,1,1,1,1,1,1	obshuman30K#B:1067	XM_088721	60S ribosomal protein L28. [Source:SWISSPROT;Acc:P46779]	603638	6158	-0.366019
mwghuman30K#B:1051	NM_014765	1	1,1,1,1,1,1,1,1,1,1,1,1,1,1,1,1,1,1,1,1,1	obshuman30K#B:1051	NM_014765	Mitochondrial import receptor subunit TOM20 homolog (Mitochondrial 20 kDa outer membrane protein) (Outer mitochondrial membrane receptor Tom20). [Source:SWISSPROT;Acc:Q15388]	601848	9804	-0.160923
mwghuman30K#B:1053	NM_006231	1	1,1,1,1,1,1,1,1,1,1,1,1,1,1,1,1,1,1,1,1,1	obshuman30K#B:1053	NM_006231	DNA polymerase epsilon, catalytic subunit A (EC 2.7.7.7) (DNA polymerase II subunit A). [Source:SWISSPROT;Acc:Q07864]	174762	5426	0.10055
mwghuman30K#A:09038	NM_001331	1	1,1,1,1,1,1,1,1,1,1,1,1,1,1,1,1,1,1,1,1,1	obshuman30K#A:09038	XM_056112	Catenin delta-1 (p120 catenin) (p120(ctn)) (Cadherin-associated Src substrate) (CAS) (p120(cas)). [Source:SWISSPROT;Acc:O60716]	601045	1500	0.299493
mwghuman30K#B:8478	NM_016417	1	1,1,1,1,1,1,1,1,1,1,1,1,1,1,1,1,1,1,1,1,1	obshuman30K#B:8478	NM_016417	clone flb4739; loc51218	609588	51218	-0.0167153
mwghuman30K#A:07634	NM_000462	1	1,1,1,1,1,1,1,1,1,1,1,1,1,1,1,1,1,1,1,1,1	obshuman30K#A:07634	NM_000462	Ubiquitin-protein ligase E3A (EC 6.3.2.-) (E6AP ubiquitin-protein ligase) (Oncogenic protein-associated protein E6-AP) (Human papillomavirus E6-associated protein). [Source:SWISSPROT;Acc:Q05086]	105830	7337	0.179875
mwghuman30K#A:07618	NM_021974	1	1,1,1,1,1,1,1,1,1,1,1,1,1,1,1,1,1,1,1,1,1	obshuman30K#A:07618	NM_021974	DNA-directed RNA polymerase II 14.4 kDa polypeptide (EC 2.7.7.6) (RPB6) (RPB14.4) (RPABC2). [Source:SWISSPROT;Acc:P41584]	604414	5435	-0.101571
mwghuman30K#B:8495	NM_018573	1	1,1,1,1,1,1,1,1,1,1,1,1,1,1,1,1,1,1,1,1,1	obshuman30K#B:8495	NM_018573	solute carrier family 38, member 2; amino acid transporter 2; system A amino acid transporter. [Source:RefSeq;Acc:NM_018976]	605180	54407	0.377377
mwghuman30K#B:8490	AF116545	1	1,1,1,1,1,1,1,1,1,1,1,1,1,1,1,1,1,1,1,1,1	obshuman30K#B:8490		cysteine sulfinic acid decarboxylase-related protein csad truncated; may not be translated			-0.0863306
mwghuman30K#A:02192	NM_013234	1	1,1,1,1,1,1,1,1,1,1,1,1,1,1,1,1,1,1,1,1,1	obshuman30K#A:02192	NM_013234	Eukaryotic translation initiation factor 3 subunit 11 (eIF-3 p25) (eIF3k) (Muscle specific gene M9 protein) (PTD001) (HSPC029) (ARG134). [Source:SWISSPROT;Acc:Q9UBQ5]	609596	27335	0.293798
mwghuman30K#B:8485	NM_014316	1	1,1,1,1,1,1,1,1,1,1,1,1,1,1,1,1,1,1,1,1,1	obshuman30K#B:8485	NM_014316	Calcium-regulated heat stable protein 1 (Calcium-regulated heat-stable protein of 24 kDa) (CRHSP-24). [Source:SWISSPROT;Acc:Q9Y2V2]		23589	0.270845
mwghuman30K#B:1007	NM_005990	1	1,1,1,1,1,1,1,1,1,1,1,1,1,1,1,1,1,1,1,1,1	obshuman30K#B:1007		Serine/threonine protein kinase 10 (EC 2.7.1.37) (Lymphocyte-oriented kinase). [Source:SWISSPROT;Acc:O94804]	603919	6793	-0.411489
mwghuman30K#B:1012	NM_152280	1	1,1,1,1,1,1,1,1,1,1,1,1,1,1,1,1,1,1,1,1,1	obshuman30K#B:1012	XM_015292	Synaptotagmin XI (SytXI). [Source:SWISSPROT;Acc:Q9BT88]	608741	23208	-0.515989
mwghuman30K#A:02247	NM_004549	1	1,1,1,1,1,1,1,1,1,1,1,1,1,1,1,1,1,1,1,1,1	obshuman30K#A:02247	NM_004549	NADH-ubiquinone oxidoreductase subunit B14.5b (EC 1.6.5.3) (EC 1.6.99.3) (Complex I-B14.5b) (CI-B14.5b). [Source:SWISSPROT;Acc:O95298]	603845	4718	-0.139691
mwghuman30K#A:02245	NM_001769	1	1,1,1,1,1,1,1,1,1,1,1,1,1,1,1,1,1,1,1,1,1	obshuman30K#A:02245	NM_001769	CD9 antigen (P24) (Leukocyte antigen MIC3) (Motility-related protein) (MRP-1). [Source:SWISSPROT;Acc:P21926]	143030	928	0.180878
mwghuman30K#A:02239	NM_001015	1	1,1,1,1,1,1,1,1,1,1,1,1,1,1,1,1,1,1,1,1,1	obshuman30K#A:02239	NM_001015	40S ribosomal protein S11. [Source:SWISSPROT;Acc:P04643]	180471	6205	0.20755
mwghuman30K#C:3972	AC084058	1	1,1,1,1,1,1,1,1,1,1,1,1,1,1,1,1,1,1,1,1,1	obshuman30K#C:3972		ensembl genscan prediction			0.380294
mwghuman30K#B:4076	NM_018670	1	1,1,1,1,1,1,1,1,1,1,1,1,1,1,1,1,1,1,1,1,1	obshuman30K#B:4076	NM_018670	mesoderm posterior 1; likely ortholog of mouse mesoderm posterior 1. [Source:RefSeq;Acc:NM_018670]	608689	55897	-0.112564
mwghuman30K#B:4080	BC006231	1	1,1,1,1,1,1,1,1,1,1,1,1,1,1,1,1,1,1,1,1,1	obshuman30K#B:4080		similar to inhibitor of kappa light polypeptide enhancer in b-cells kinase beta clone mgc:11285 image:3945886			-0.321184
mwghuman30K#A:02289	NM_003905	1	1,1,1,1,1,1,1,1,1,1,1,1,1,1,1,1,1,1,1,1,1	obshuman30K#A:02289	NM_003905	amyloid beta precursor protein-binding protein 1; amyloid protein-binding protein 1. [Source:RefSeq;Acc:NM_003905]	603385	8883	0.0307219
mwghuman30K#A:07794	NM_003400	1	1,1,1,1,1,1,1,1,1,1,1,1,1,1,1,1,1,1,1,1,1	obshuman30K#A:07794	NM_003400	exportin 1; Exportin-1 (required for chromosome region maintenance); exportin 1 (CRM1, yeast, homolog); CRM1, yeast, homolog. [Source:RefSeq;Acc:NM_003400]	602559	7514	-0.0543041
mwghuman30K#A:07797	NM_006758	1	1,1,1,1,1,1,1,1,1,1,1,1,1,1,1,1,1,1,1,1,1	obshuman30K#A:07797	NM_006758	Splicing factor U2AF 35 kDa subunit (U2 auxiliary factor 35 kDa subunit) (U2 snRNP auxiliary factor small subunit). [Source:SWISSPROT;Acc:Q01081]	191317	7307	0.285179
mwghuman30K#A:02225	NM_005721	1	1,1,1,1,1,1,1,1,1,1,1,1,1,1,1,1,1,1,1,1,1	obshuman30K#A:02225	NM_005721	Actin-like protein 3 (Actin-related protein 3) (Actin-2). [Source:SWISSPROT;Acc:P32391]	604222	10096	0.517053
mwghuman30K#B:1181	NM_006640	1	1,1,1,1,1,1,1,1,1,1,1,1,1,1,1,1,1,1,1,1,1	obshuman30K#B:1181		MLL septin-like fusion; septin D1. [Source:RefSeq;Acc:NM_006640]	604061	10801	0.226778
mwghuman30K#B:1174	NM_153464	1	1,1,1,1,1,1,1,1,1,1,1,1,1,1,1,1,1,1,1,1,1	obshuman30K#B:1174		Interleukin enhancer-binding factor 3 (Nuclear factor of activated T cells-90) (NF-AT-90) (Double-stranded RNA-binding protein 76) (DRBP76) (Translational control protein 80) (TCP80) (Nuclear factor associated with dsRNA) (NFAR) (M-phase phosphoprotein 4) (MPP4). [Source:SWISSPROT;Acc:Q12906]	603182	3609	0.042711
mwghuman30K#A:07701	NM_014868	1	1,1,1,1,1,1,1,1,1,1,1,1,1,1,1,1,1,1,1,1,1	obshuman30K#A:07701	NM_014868	ring finger protein 10. [Source:RefSeq;Acc:NM_014868]		9921	0.1692
mwghuman30K#B:8314	NM_173702.1	1	1,1,1,1,1,1,1,1,1,1,1,1,1,1,1,1,1,1,1,1,1	obshuman30K#B:8314	XM_089206	Homo sapiens ATP synthase 6 (MTATP6), mRNA			0.404647
mwghuman30K#B:8322	NM_133640	1	1,1,1,1,1,1,1,1,1,1,1,1,1,1,1,1,1,1,1,1,1	obshuman30K#B:8322	NM_133640	Surfeit locus protein 5. [Source:SWISSPROT;Acc:Q15528]	185641	6837	0.197507
mwghuman30K#B:8373	XM_050421	1	1,1,1,1,1,1,1,1,1,1,1,1,1,1,1,1,1,1,1,1,1	obshuman30K#B:8373	XM_050421	kiaa1357; kiaa1357			-0.0557906
mwghuman30K#B:8396	XM_048092	1	1,1,1,1,1,1,1,1,1,1,1,1,1,1,1,1,1,1,1,1,1	obshuman30K#B:8396	XM_048092	kiaa1387; kiaa1387			0.00232923
mwghuman30K#B:4012	NM_001004	1	1,1,1,1,1,1,1,1,1,1,1,1,1,1,1,1,1,1,1,1,1	obshuman30K#B:4012	NM_001004	60S acidic ribosomal protein P2. [Source:SWISSPROT;Acc:P05387]	180530	6181	-0.025724
mwghuman30K#B:1146	AF134825	1	1,1,1,1,1,1,1,1,1,1,1,1,1,1,1,1,1,1,1,1,1	obshuman30K#B:1146		small nuclear ribonucleoprotein snrpb			-0.619438
mwghuman30K#B:4029	NM_021128	1	1,1,1,1,1,1,1,1,1,1,1,1,1,1,1,1,1,1,1,1,1	obshuman30K#B:4029	NM_021128	DNA-directed RNA polymerase II 7.6 kDa polypeptide (EC 2.7.7.6) (RPB10) (RPB7.6) (RPABC5). [Source:SWISSPROT;Acc:P52436]	601189	5441	0.272
mwghuman30K#B:4026	BC005853	1	1,1,1,1,1,1,1,1,1,1,1,1,1,1,1,1,1,1,1,1,1	obshuman30K#B:4026		clone mgc:2861 image:2988205			-0.26156
mwghuman30K#B:1151	NM_018890	1	1,1,1,1,1,1,1,1,1,1,1,1,1,1,1,1,1,1,1,1,1	obshuman30K#B:1151	NM_018890	Ras-related C3 botulinum toxin substrate 1 (p21-Rac1) (Ras-like protein TC25). [Source:SWISSPROT;Acc:P15154]	602048	5879	0.211164
mwghuman30K#A:05206	NM_004373	1	1,1,1,1,1,1,1,1,1,1,1,1,1,1,1,1,1,1,1,1,1	obshuman30K#A:05206	NM_004373	Cytochrome c oxidase polypeptide VIa-liver, mitochondrial precursor (EC 1.9.3.1). [Source:SWISSPROT;Acc:P12074]	602072	1337	0.206204
mwghuman30K#B:8612	AJ271736	1	1,1,1,1,1,1,1,1,1,1,1,1,1,1,1,1,1,1,1,1,1	obshuman30K#B:8612		xq pseudoautosomal region; segment 22; aminoacid glx cxyorf1			-0.0232032
mwghuman30K#A:07459	NM_002789	1	1,1,1,1,1,1,1,1,1,1,1,1,1,1,1,1,1,1,1,1,1	obshuman30K#A:07459	NM_002789	Proteasome subunit alpha type 4 (EC 3.4.25.1) (Proteasome component C9) (Macropain subunit C9) (Multicatalytic endopeptidase complex subunit C9) (Proteasome subunit L). [Source:SWISSPROT;Acc:P25789]		5685	-0.291498
mwghuman30K#A:07455	NM_016400	1	1,1,1,1,1,1,1,1,1,1,1,1,1,1,1,1,1,1,1,1,1	obshuman30K#A:07455	NM_016400	small EDRK-rich factor 2. [Source:RefSeq;Acc:NM_005770]		25764	0.212518
mwghuman30K#A:07429	NM_006908	1	1,1,1,1,1,1,1,1,1,1,1,1,1,1,1,1,1,1,1,1,1	obshuman30K#A:07429	NM_006908	Ras-related C3 botulinum toxin substrate 1 (p21-Rac1) (Ras-like protein TC25). [Source:SWISSPROT;Acc:P15154]	602048	5879	0.101272
mwghuman30K#A:07439	NM_000224	1	1,1,1,1,1,1,1,1,1,1,1,1,1,1,1,1,1,1,1,1,1	obshuman30K#A:07439	NM_000224	keratin 18; krt18	148070	3875	0.235267
mwghuman30K#A:07437	NM_014175	1	1,1,1,1,1,1,1,1,1,1,1,1,1,1,1,1,1,1,1,1,1	obshuman30K#A:07437	NM_014175	mitochondrial ribosomal protein L15. [Source:RefSeq;Acc:NM_014175]		29088	0.0158363
mwghuman30K#A:09789	NM_012286	1	1,1,1,1,1,1,1,1,1,1,1,1,1,1,1,1,1,1,1,1,1	obshuman30K#A:09789	NM_012286	Transcription factor-like protein MRGX (MORF-related gene X protein) (Mortality factor 4-like 2) (MSL3-2 protein). [Source:SWISSPROT;Acc:Q15014]	300409	9643	0.053752
mwghuman30K#C:3661	AC068769	1	1,1,1,1,1,1,1,1,1,1,1,1,1,1,1,1,1,1,1,1,1	obshuman30K#C:3661		ensembl genscan prediction			0.0474767
mwghuman30K#A:09787	NM_001642	1	1,1,1,1,1,1,1,1,1,1,1,1,1,1,1,1,1,1,1,1,1	obshuman30K#A:09787	NM_001642	Amyloid-like protein 2 precursor (Amyloid protein homolog) (APPH) (CDEI-box binding protein) (CDEBP). [Source:SWISSPROT;Acc:Q06481]	104776	334	0.329692
mwghuman30K#A:09791	NM_000938	1	1,1,1,1,1,1,1,1,1,1,1,1,1,1,1,1,1,1,1,1,1	obshuman30K#A:09791	NM_000938	DNA-directed RNA polymerase II 140 kDa polypeptide (EC 2.7.7.6) (RNA polymerase II subunit 2) (RPB2). [Source:SWISSPROT;Acc:P30876]	180661	5431	-0.0184102
mwghuman30K#A:09747	NM_004725	1	1,1,1,1,1,1,1,1,1,1,1,1,1,1,1,1,1,1,1,1,1	obshuman30K#A:09747	NM_004725	bub3 budding uninhibited by benzimidazoles 3 homolog (yeast); bub3	603719	9184	-0.428436
mwghuman30K#B:6302	NM_017964	1	1,1,1,1,1,1,1,1,1,1,1,1,1,1,1,1,1,1,1,1,1	obshuman30K#B:6302	NM_017964	hypothetical protein flj20837; flj20837		55676	-0.206902
mwghuman30K#C:3627	AC013764	1	1,1,1,1,1,1,1,1,1,1,1,1,1,1,1,1,1,1,1,1,1	obshuman30K#C:3627		ensembl genscan prediction			0.114203
mwghuman30K#B:4186	XM_088256	1	1,1,1,1,1,1,1,1,1,1,1,1,1,1,1,1,1,1,1,1,1	obshuman30K#B:4186	XM_088256	hypothetical protein xp_088256; loc155436			-0.357087
mwghuman30K#B:4179	NM_138352	1	1,1,1,1,1,1,1,1,1,1,1,1,1,1,1,1,1,1,1,1,1	obshuman30K#B:4179	XM_031299	similar to unknown protein for image:3677194; loc90378		90378	0.0273148
mwghuman30K#A:09703	NM_002142	1	1,1,1,1,1,1,1,1,1,1,1,1,1,1,1,1,1,1,1,1,1	obshuman30K#A:09703	NM_002142	Homeobox protein Hox-A9 (Hox-1G). [Source:SWISSPROT;Acc:P31269]	142956	3205	0.066812
mwghuman30K#A:09713	NM_080565	1	1,1,1,1,1,1,1,1,1,1,1,1,1,1,1,1,1,1,1,1,1	obshuman30K#A:09713	NM_080565	ribosomal protein l12-like 3; rpl12l3			-0.309987
mwghuman30K#B:4145	NM_032747	1	1,1,1,1,1,1,1,1,1,1,1,1,1,1,1,1,1,1,1,1,1	obshuman30K#B:4145	NM_032747	hypothetical protein mgc14697; mgc14697		84833	-0.091266
mwghuman30K#B:4118	NM_001827	1	1,1,1,1,1,1,1,1,1,1,1,1,1,1,1,1,1,1,1,1,1	obshuman30K#B:4118	NM_001827	Cyclin-dependent kinases regulatory subunit 2 (CKS-2). [Source:SWISSPROT;Acc:P33552]	116901	1164	0.35646
mwghuman30K#B:6382	NM_014338	1	1,1,1,1,1,1,1,1,1,1,1,1,1,1,1,1,1,1,1,1,1	obshuman30K#B:6382	XM_086885	Phosphatidylserine decarboxylase proenzyme (EC 4.1.1.65) [Contains: Phosphatidylserine decarboxylase alpha chain; Phosphatidylserine decarboxylase beta chain]. [Source:SWISSPROT;Acc:Q9UG56]		23761	0.123241
mwghuman30K#B:4136	NM_032361	1	1,1,1,1,1,1,1,1,1,1,1,1,1,1,1,1,1,1,1,1,1	obshuman30K#B:4136	NM_032361	THO complex subunit 3 (Tho3) (TEX1 homolog). [Source:SWISSPROT;Acc:Q96J01]	606929	84321	-0.265934
mwghuman30K#B:4109	NM_032356	1	1,1,1,1,1,1,1,1,1,1,1,1,1,1,1,1,1,1,1,1,1	obshuman30K#B:4109	NM_032356	hypothetical protein mgc14151; mgc14151		84316	0.31817
mwghuman30K#B:4107	NM_032731	1	1,1,1,1,1,1,1,1,1,1,1,1,1,1,1,1,1,1,1,1,1	obshuman30K#B:4107	NM_032731	hypothetical protein mgc14353; mgc14353		84817	0.0236677
mwghuman30K#B:6344	XM_038063	1	1,1,1,1,1,1,1,1,1,1,1,1,1,1,1,1,1,1,1,1,1	obshuman30K#B:6344	XM_038063	similar to udp-n-acteylglucosamine pyrophosphorylase 1; loc91373			-0.0952188
mwghuman30K#A:05274	NM_000968	1	1,1,1,1,1,1,1,1,1,1,1,1,1,1,1,1,1,1,1,1,1	obshuman30K#A:05274	NM_000968	60S ribosomal protein L4 (L1). [Source:SWISSPROT;Acc:P36578]	180479	6124	0.474009
mwghuman30K#A:05259	NM_018136	1	1,1,1,1,1,1,1,1,1,1,1,1,1,1,1,1,1,1,1,1,1	obshuman30K#A:05259	NM_018136	asp (abnormal spindle)-like, microcephaly associated; microcephaly, primary autosomal recessive 5. [Source:RefSeq;Acc:NM_018136]	605481	259266	0.060106
mwghuman30K#A:05220	NM_006835	1	1,1,1,1,1,1,1,1,1,1,1,1,1,1,1,1,1,1,1,1,1	obshuman30K#A:05220	NM_006835	Cyclin I. [Source:SWISSPROT;Acc:Q14094]		10983	-0.0102499
mwghuman30K#B:8656	NM_017458	1	1,1,1,1,1,1,1,1,1,1,1,1,1,1,1,1,1,1,1,1,1	obshuman30K#B:8656		Major vault protein (MVP) (Lung resistance-related protein). [Source:SWISSPROT;Acc:Q14764]	605088	9961	-0.312216
mwghuman30K#B:8506	NM_003932	1	1,1,1,1,1,1,1,1,1,1,1,1,1,1,1,1,1,1,1,1,1	obshuman30K#B:8506		Hsc70-interacting protein (Hip) (Putative tumor suppressor ST13) (Progesterone receptor-associated p48 protein). [Source:SWISSPROT;Acc:P50502]	606796	6767	0.0202993
mwghuman30K#A:05339	NM_001501	1	1,1,1,1,1,1,1,1,1,1,1,1,1,1,1,1,1,1,1,1,1	obshuman30K#A:05339	NM_001501	Progonadoliberin II precursor [Contains: Gonadoliberin II (LH-RH II) (Luteinizing hormone-releasing hormone II) (Gonadotropin-releasing hormone II) (GnRH II) (Luliberin II); GnRH-associated peptide II]. [Source:SWISSPROT;Acc:O43555]	602352	2797	-0.0212536
mwghuman30K#B:8502	AF116638	1	1,1,1,1,1,1,1,1,1,1,1,1,1,1,1,1,1,1,1,1,1	obshuman30K#B:8502		pro1546 predicted protein of hq1546			-0.414442
mwghuman30K#A:07523	NM_024886	1	1,1,1,1,1,1,1,1,1,1,1,1,1,1,1,1,1,1,1,1,1	obshuman30K#A:07523	NM_024886	hypothetical protein flj14280; flj14280		79946	0.0793875
mwghuman30K#A:09670	NM_002356	1	1,1,1,1,1,1,1,1,1,1,1,1,1,1,1,1,1,1,1,1,1	obshuman30K#A:09670	XM_047795	Myristoylated alanine-rich C-kinase substrate (MARCKS) (Protein kinase C substrate, 80 kDa protein, light chain) (PKCSL) (80K-L protein). [Source:SWISSPROT;Acc:P29966]	177061	4082	0.480453
mwghuman30K#A:07541	NM_000976	1	1,1,1,1,1,1,1,1,1,1,1,1,1,1,1,1,1,1,1,1,1	obshuman30K#A:07541	NM_000976	60S ribosomal protein L12. [Source:SWISSPROT;Acc:P30050]	180475	6136	0.337781
mwghuman30K#B:6435	XM_098953	1	1,1,1,1,1,1,1,1,1,1,1,1,1,1,1,1,1,1,1,1,1	obshuman30K#B:6435	XM_098953	hypothetical protein xp_098953; loc158460			0.482288
mwghuman30K#B:6420	XM_039077	1	1,1,1,1,1,1,1,1,1,1,1,1,1,1,1,1,1,1,1,1,1	obshuman30K#B:6420	XM_039077	similar to r13.4.p; loc91542			-0.284775
mwghuman30K#C:3750	AC004863	1	1,1,1,1,1,1,1,1,1,1,1,1,1,1,1,1,1,1,1,1,1	obshuman30K#C:3750		ensembl genscan prediction			-0.478462
mwghuman30K#B:6440	XM_039336	1	1,1,1,1,1,1,1,1,1,1,1,1,1,1,1,1,1,1,1,1,1	obshuman30K#B:6440	XM_039336	phorbolin similar to apolipoprotein b mrna editing protein; dj742c19.2			-0.168434
mwghuman30K#B:4287	XM_046483	1	1,1,1,1,1,1,1,1,1,1,1,1,1,1,1,1,1,1,1,1,1	obshuman30K#B:4287	XM_046483	hypothetical protein xp_046483; loc92664			-0.329922
mwghuman30K#B:6415	NM_031892	1	1,1,1,1,1,1,1,1,1,1,1,1,1,1,1,1,1,1,1,1,1	obshuman30K#B:6415	NM_031892	SH3-domain kinase binding protein 1 (Cbl-interacting protein of 85 kDa) (Human Src-family kinase binding protein 1) (HSB-1) (CD2 binding protein 3) (CD2BP3). [Source:SWISSPROT;Acc:Q96B97]	300374	30011	-0.000850308
mwghuman30K#B:6400	XM_038788	1	1,1,1,1,1,1,1,1,1,1,1,1,1,1,1,1,1,1,1,1,1	obshuman30K#B:6400	XM_038788	hypothetical protein xp_038788; loc91496			0.0656917
mwghuman30K#B:4257	NM_032905	1	1,1,1,1,1,1,1,1,1,1,1,1,1,1,1,1,1,1,1,1,1	obshuman30K#B:4257	NM_032905	Splicing factor 45 (45kDa splicing factor). [Source:SWISSPROT;Acc:Q96I25]	606935	84991	0.4606
mwghuman30K#B:4279	NM_032923	1	1,1,1,1,1,1,1,1,1,1,1,1,1,1,1,1,1,1,1,1,1	obshuman30K#B:4279	NM_032923	hypothetical protein mgc16025; mgc16025			0.154611
mwghuman30K#B:4275	NM_014486	1	1,1,1,1,1,1,1,1,1,1,1,1,1,1,1,1,1,1,1,1,1	obshuman30K#B:4275	NM_014486	Homo sapiens myosin, heavy polypeptide 16 (MYH16) on chromosome 7			-0.304191
mwghuman30K#B:4203	NM_003598	1	1,1,1,1,1,1,1,1,1,1,1,1,1,1,1,1,1,1,1,1,1	obshuman30K#B:4203	NM_003598	tea domain family member 2; tead2	601729	8463	0.100496
mwghuman30K#B:4216	NM_004091	1	1,1,1,1,1,1,1,1,1,1,1,1,1,1,1,1,1,1,1,1,1	obshuman30K#B:4216	XM_087071	Transcription factor E2F2 (E2F-2). [Source:SWISSPROT;Acc:Q14209]	600426	1870	-0.492623
mwghuman30K#B:6486	NM_022488	1	1,1,1,1,1,1,1,1,1,1,1,1,1,1,1,1,1,1,1,1,1	obshuman30K#B:6486	NM_022488	Apg3p; PC3-96 protein. [Source:RefSeq;Acc:NM_022488]	609606	64422	0.0186142
mwghuman30K#B:6491	XM_040016	1	1,1,1,1,1,1,1,1,1,1,1,1,1,1,1,1,1,1,1,1,1	obshuman30K#B:6491	XM_040016	similar to putative; loc91681			-0.338325
mwghuman30K#A:05391	NM_014708	1	1,1,1,1,1,1,1,1,1,1,1,1,1,1,1,1,1,1,1,1,1	obshuman30K#A:05391	NM_014708	Kinetochore-associated protein 1 (Rough deal homolog) (hRod) (HsROD) (Rod). [Source:SWISSPROT;Acc:P50748]	607363	9735	0.271931
mwghuman30K#A:05382	NM_001786	1	1,1,1,1,1,1,1,1,1,1,1,1,1,1,1,1,1,1,1,1,1	obshuman30K#A:05382	NM_001786	Cell division control protein 2 homolog (EC 2.7.1.-) (p34 protein kinase) (Cyclin-dependent kinase 1) (CDK1). [Source:SWISSPROT;Acc:P06493]	116940	983	-0.126004
mwghuman30K#B:8579	L38593	1	1,1,1,1,1,1,1,1,1,1,1,1,1,1,1,1,1,1,1,1,1	obshuman30K#B:8579		integral membrane protein nramp1 exon 5; alternative			-0.423367
mwghuman30K#B:8519	AF116690	1	1,1,1,1,1,1,1,1,1,1,1,1,1,1,1,1,1,1,1,1,1	obshuman30K#B:8519		Long-chain-fatty-acid--CoA ligase 3 (EC 6.2.1.3) (Long-chain acyl-CoA synthetase 3) (LACS 3). [Source:SWISSPROT;Acc:O95573]			0.428551
mwghuman30K#B:8546	AF118081	1	1,1,1,1,1,1,1,1,1,1,1,1,1,1,1,1,1,1,1,1,1	obshuman30K#B:8546		pro1900 predicted protein of hq1900			-0.235804
mwghuman30K#B:8816	NM_017828	1	1,1,1,1,1,1,1,1,1,1,1,1,1,1,1,1,1,1,1,1,1	obshuman30K#B:8816		mrna; cdna dkfzp434a155 from clone dkfzp434a155; similarity to c.elegans t28f2.2		54939	-0.175788
mwghuman30K#C:3491	AC024511	1	1,1,1,1,1,1,1,1,1,1,1,1,1,1,1,1,1,1,1,1,1	obshuman30K#C:3491		ensembl genscan prediction			-0.0563828
mwghuman30K#A:07233	NM_001402	1	1,1,1,1,1,1,1,1,1,1,1,1,1,1,1,1,1,1,1,1,1	obshuman30K#A:07233	XM_016170	Elongation factor 1-alpha 1 (EF-1-alpha-1) (Elongation factor 1 A-1) (eEF1A-1) (Elongation factor Tu) (EF-Tu). [Source:SWISSPROT;Acc:P04720]	130590	1915	-0.787192
mwghuman30K#B:8843	NM_032273	1	1,1,1,1,1,1,1,1,1,1,1,1,1,1,1,1,1,1,1,1,1	obshuman30K#B:8843	NM_032273	hypothetical protein dkfzp586c1924; dkfzp586c1924		84233	-0.0340433
mwghuman30K#C:3479	AL360216	1	1,1,1,1,1,1,1,1,1,1,1,1,1,1,1,1,1,1,1,1,1	obshuman30K#C:3479		ensembl genscan prediction			-0.411967
mwghuman30K#B:6524	XM_040343	1	1,1,1,1,1,1,1,1,1,1,1,1,1,1,1,1,1,1,1,1,1	obshuman30K#B:6524	XM_040343	hypothetical protein xp_040343; loc91748			-0.48383
mwghuman30K#A:07258	NM_015455	1	1,1,1,1,1,1,1,1,1,1,1,1,1,1,1,1,1,1,1,1,1	obshuman30K#A:07258	NM_015455	dkfzp564g1964 protein; kiaa1194	608951	57472	0.549484
mwghuman30K#C:7995	Z73965	1	1,1,1,1,1,1,1,1,1,1,1,1,1,1,1,1,1,1,1,1,1	obshuman30K#C:7995		ensembl genscan prediction			-0.235837
mwghuman30K#B:6577	XM_098250	1	1,1,1,1,1,1,1,1,1,1,1,1,1,1,1,1,1,1,1,1,1	obshuman30K#B:6577	XM_098250	hypothetical protein xp_098250; loc152660			0.292028
mwghuman30K#B:6567	NM_006989.3	1	1,1,1,1,1,1,1,1,1,1,1,1,1,1,1,1,1,1,1,1,1	obshuman30K#B:6567	XM_041022	Homo sapiens RAS p21 protein activator 4 (RASA4), mRNA	607943	10156	-0.288778
mwghuman30K#A:09500	NM_006431	1	1,1,1,1,1,1,1,1,1,1,1,1,1,1,1,1,1,1,1,1,1	obshuman30K#A:09500	NM_006431	T-complex protein 1, beta subunit (TCP-1-beta) (CCT-beta). [Source:SWISSPROT;Acc:P78371]	605139	10576	0.158519
mwghuman30K#B:6556	XM_096639	1	1,1,1,1,1,1,1,1,1,1,1,1,1,1,1,1,1,1,1,1,1	obshuman30K#B:6556	XM_096639	hypothetical protein xp_096639; loc144600			-0.144616
mwghuman30K#B:4351	NM_019063	1	1,1,1,1,1,1,1,1,1,1,1,1,1,1,1,1,1,1,1,1,1	obshuman30K#B:4351		Echinoderm microtubule-associated protein-like 4 (EMAP-4) (Restrictedly overexpressed proliferation-associated protein) (Ropp 120). [Source:SWISSPROT;Acc:Q9HC35]	607442	27436	0.296122
mwghuman30K#A:05083	NM_002812	1	1,1,1,1,1,1,1,1,1,1,1,1,1,1,1,1,1,1,1,1,1	obshuman30K#A:05083	NM_002812	26S proteasome non-ATPase regulatory subunit 8 (26S proteasome regulatory subunit S14) (p31). [Source:SWISSPROT;Acc:P48556]		5714	0.249437
mwghuman30K#A:05072	NM_004181	1	1,1,1,1,1,1,1,1,1,1,1,1,1,1,1,1,1,1,1,1,1	obshuman30K#A:05072	NM_004181	Ubiquitin carboxyl-terminal hydrolase isozyme L1 (EC 3.4.19.12) (UCH- L1) (Ubiquitin thiolesterase L1) (Neuron cytoplasmic protein 9.5) (PGP 9.5) (PGP9.5). [Source:SWISSPROT;Acc:P09936]	168600	7345	0.119246
mwghuman30K#B:4323	XM_102382	1	1,1,1,1,1,1,1,1,1,1,1,1,1,1,1,1,1,1,1,1,1	obshuman30K#B:4323	XM_102382	hypothetical protein xp_102382; loc146402			-0.152173
mwghuman30K#A:05012	NM_003590	1	1,1,1,1,1,1,1,1,1,1,1,1,1,1,1,1,1,1,1,1,1	obshuman30K#A:05012	NM_003590	Cullin homolog 3 (CUL-3). [Source:SWISSPROT;Acc:Q13618]			-0.0343623
mwghuman30K#B:8884	NM_138349	1	1,1,1,1,1,1,1,1,1,1,1,1,1,1,1,1,1,1,1,1,1	obshuman30K#B:8884		mrna; cdna dkfzp434m102 from clone dkfzp434m102; unknown		90313	-0.089762
mwghuman30K#B:4305	BC008234	1	1,1,1,1,1,1,1,1,1,1,1,1,1,1,1,1,1,1,1,1,1	obshuman30K#B:4305		similar to riken cdna 6230416a05 clone image:3856331			0.39815
mwghuman30K#B:4307	XM_117044.2	1	1,1,1,1,1,1,1,1,1,1,1,1,1,1,1,1,1,1,1,1,1	obshuman30K#B:4307		Homo sapiens hypothetical LOC201109 (LOC201109), mRNA			0.229098
mwghuman30K#A:09426	NM_020154	1	1,1,1,1,1,1,1,1,1,1,1,1,1,1,1,1,1,1,1,1,1	obshuman30K#A:09426	NM_020154	chromosome 15 hypothetical ATG/GTP binding protein. [Source:RefSeq;Acc:NM_020154]		56851	0.0897237
mwghuman30K#A:07303	NM_002979	1	1,1,1,1,1,1,1,1,1,1,1,1,1,1,1,1,1,1,1,1,1	obshuman30K#A:07303	NM_002979	Nonspecific lipid-transfer protein, mitochondrial precursor (NSL-TP) (Sterol carrier protein 2) (SCP-2) (Sterol carrier protein X) (SCP-X) (SCPX). [Source:SWISSPROT;Acc:P22307]	184755	6342	0.00976688
mwghuman30K#A:07328	NM_031203	1	1,1,1,1,1,1,1,1,1,1,1,1,1,1,1,1,1,1,1,1,1	obshuman30K#A:07328	NM_031203	Heterogeneous nuclear ribonucleoprotein M (hnRNP M). [Source:SWISSPROT;Acc:P52272]	160994	4670	0.511475
mwghuman30K#B:6604	XM_041713	1	1,1,1,1,1,1,1,1,1,1,1,1,1,1,1,1,1,1,1,1,1	obshuman30K#B:6604	XM_041713	hypothetical protein xp_041713; loc91946			0.226891
mwghuman30K#B:6606	NM_153603	1	1,1,1,1,1,1,1,1,1,1,1,1,1,1,1,1,1,1,1,1,1	obshuman30K#B:6606	XM_041725	Conserved oligomeric Golgi complex component 7. [Source:SWISSPROT;Acc:P83436]	606978	91949	0.0800297
mwghuman30K#A:09498	NM_004508	1	1,1,1,1,1,1,1,1,1,1,1,1,1,1,1,1,1,1,1,1,1	obshuman30K#A:09498	NM_004508	Isopentenyl-diphosphate delta-isomerase 1 (EC 5.3.3.2) (IPP isomerase 1) (Isopentenyl pyrophosphate isomerase 1) (IPPI1). [Source:SWISSPROT;Acc:Q13907]	604055	3422	0.173623
mwghuman30K#B:8746	NM_030938	1	1,1,1,1,1,1,1,1,1,1,1,1,1,1,1,1,1,1,1,1,1	obshuman30K#B:8746	NM_030938	hypothetical protein dkfzp566i133; vmp1		81671	0.123067
mwghuman30K#A:07358	NM_003092	1	1,1,1,1,1,1,1,1,1,1,1,1,1,1,1,1,1,1,1,1,1	obshuman30K#A:07358	NM_003092	U2 small nuclear ribonucleoprotein B". [Source:SWISSPROT;Acc:P08579]	603520	6629	-0.0244983
mwghuman30K#B:6699	XM_096349	1	1,1,1,1,1,1,1,1,1,1,1,1,1,1,1,1,1,1,1,1,1	obshuman30K#B:6699	XM_096349	6-phosphofructo-2-kinasefructose-2 6-biphosphatase 3; loc142844			-0.396957
mwghuman30K#B:6684	NM_152275	1	1,1,1,1,1,1,1,1,1,1,1,1,1,1,1,1,1,1,1,1,1	obshuman30K#B:6684	XM_042846	similar to unnamed protein product; loc92104		92104	-0.069965
mwghuman30K#B:6686	XM_098197	1	1,1,1,1,1,1,1,1,1,1,1,1,1,1,1,1,1,1,1,1,1	obshuman30K#B:6686	XM_098197	hypothetical protein xp_098197; loc152270			-0.344674
mwghuman30K#B:4450	NM_198552	1	1,1,1,1,1,1,1,1,1,1,1,1,1,1,1,1,1,1,1,1,1	obshuman30K#B:4450		clone mgc:15887 image:3530481		375061	0.142614
mwghuman30K#C:7811	AL365205	1	1,1,1,1,1,1,1,1,1,1,1,1,1,1,1,1,1,1,1,1,1	obshuman30K#C:7811		ensembl genscan prediction			0.166658
mwghuman30K#B:4474	NM_014145	1	1,1,1,1,1,1,1,1,1,1,1,1,1,1,1,1,1,1,1,1,1	obshuman30K#B:4474	NM_014145	chromosome 20 open reading frame 30; c20orf30		29058	-0.14802
mwghuman30K#B:8760	NM_020462	1	1,1,1,1,1,1,1,1,1,1,1,1,1,1,1,1,1,1,1,1,1	obshuman30K#B:8760		mrna; cdna dkfzp434p1414 from clone dkfzp434p1414; unknown protein		57222	-0.306181
mwghuman30K#B:8785	NM_017590	1	1,1,1,1,1,1,1,1,1,1,1,1,1,1,1,1,1,1,1,1,1	obshuman30K#B:8785	NM_017590	Rotavirus 'X' associated non-structural protein (RoXaN). [Source:SWISSPROT;Acc:Q9UGR2]		23264	0.527043
mwghuman30K#B:4401	BC009111	1	1,1,1,1,1,1,1,1,1,1,1,1,1,1,1,1,1,1,1,1,1	obshuman30K#B:4401		clone mgc:17296 image:3460701			-0.0442331
mwghuman30K#A:02836	NM_005324	1	1,1,1,1,1,1,1,1,1,1,1,1,1,1,1,1,1,1,1,1,1	obshuman30K#A:02836	XM_071637	Histone H3.3 (H3.A) (H3.B) (H3.3Q). [Source:SWISSPROT;Acc:P06351]	601058	3021	0.0468745
mwghuman30K#A:02856	NM_003017	1	1,1,1,1,1,1,1,1,1,1,1,1,1,1,1,1,1,1,1,1,1	obshuman30K#A:02856	NM_003017	Splicing factor, arginine/serine-rich 3 (Pre-mRNA splicing factor SRP20) (X16 protein). [Source:SWISSPROT;Acc:P23152]	603364	6428	0.0769001
mwghuman30K#A:02860	NM_005176	1	1,1,1,1,1,1,1,1,1,1,1,1,1,1,1,1,1,1,1,1,1	obshuman30K#A:02860	NM_005176	ATP synthase lipid-binding protein, mitochondrial precursor (EC 3.6.3.14) (ATP synthase proteolipid P2) (ATPase protein 9) (ATPase subunit C). [Source:SWISSPROT;Acc:Q06055]	603193	517	-0.125515
mwghuman30K#A:02822	NM_014052	1	1,1,1,1,1,1,1,1,1,1,1,1,1,1,1,1,1,1,1,1,1	obshuman30K#A:02822	NM_014052	14-3-3 protein beta/alpha (Protein kinase C inhibitor protein-1) (KCIP-1) (Protein 1054). [Source:SWISSPROT;Acc:P31946]	601289	7529	-0.112247
mwghuman30K#A:07075	NM_001358	1	1,1,1,1,1,1,1,1,1,1,1,1,1,1,1,1,1,1,1,1,1	obshuman30K#A:07075	NM_001358	Putative pre-mRNA splicing factor RNA helicase (DEAH box protein 15) (ATP-dependent RNA helicase #46). [Source:SWISSPROT;Acc:O43143]	603403	1665	0.145912
mwghuman30K#A:07034	NM_001997	1	1,1,1,1,1,1,1,1,1,1,1,1,1,1,1,1,1,1,1,1,1	obshuman30K#A:07034	NM_001997	ubiquitin-like protein fubi and ribosomal protein s30 precursor; fau	134690	2197	0.226831
mwghuman30K#C:3251	NM_030818	1	1,1,1,1,1,1,1,1,1,1,1,1,1,1,1,1,1,1,1,1,1	obshuman30K#C:3251		9 kDa protein. [Source:SWISSPROT;Acc:P13994]		81576	0.27202
mwghuman30K#A:02781	NM_006156	1	1,1,1,1,1,1,1,1,1,1,1,1,1,1,1,1,1,1,1,1,1	obshuman30K#A:02781	NM_006156	neural precursor cell expressed, developmentally down-regulated 8; nedd8"	603171	4738	0.235183
mwghuman30K#A:02975	NM_002490	1	1,1,1,1,1,1,1,1,1,1,1,1,1,1,1,1,1,1,1,1,1	obshuman30K#A:02975	NM_002490	NADH-ubiquinone oxidoreductase B14 subunit (EC 1.6.5.3) (EC 1.6.99.3) (Complex I-B14) (CI-B14). [Source:SWISSPROT;Acc:P56556]	602138	4700	-0.014507
mwghuman30K#A:02983	NM_004279	1	1,1,1,1,1,1,1,1,1,1,1,1,1,1,1,1,1,1,1,1,1	obshuman30K#A:02983	NM_004279	Mitochondrial processing peptidase beta subunit, mitochondrial precursor (EC 3.4.24.64) (Beta-MPP) (P-52). [Source:SWISSPROT;Acc:O75439]	603131	9512	-0.0696436
mwghuman30K#A:02984	NM_014412	1	1,1,1,1,1,1,1,1,1,1,1,1,1,1,1,1,1,1,1,1,1	obshuman30K#A:02984	NM_014412	calcyclin binding protein; sip	606186	27101	-0.307338
mwghuman30K#A:02941	NM_006924	1	1,1,1,1,1,1,1,1,1,1,1,1,1,1,1,1,1,1,1,1,1	obshuman30K#A:02941		Splicing factor, arginine/serine-rich 1 (pre-mRNA splicing factor SF2, P33 subunit) (Alternative splicing factor ASF-1). [Source:SWISSPROT;Acc:Q07955]	600812	6426	-0.562287
mwghuman30K#A:02916	NM_001967	1	1,1,1,1,1,1,1,1,1,1,1,1,1,1,1,1,1,1,1,1,1	obshuman30K#A:02916	NM_001967	Eukaryotic initiation factor 4A-II (eIF4A-II) (eIF-4A-II). [Source:SWISSPROT;Acc:Q14240]	601102	1974	0.111168
mwghuman30K#A:02926	NM_006013	1	1,1,1,1,1,1,1,1,1,1,1,1,1,1,1,1,1,1,1,1,1	obshuman30K#A:02926	NM_006013	ribosomal protein l10; rpl10	312173	6134	-0.0727779
mwghuman30K#A:02925	NM_001865	1	1,1,1,1,1,1,1,1,1,1,1,1,1,1,1,1,1,1,1,1,1	obshuman30K#A:02925	NM_001865	Cytochrome c oxidase polypeptide VIIa-liver/heart, mitochondrial precursor (EC 1.9.3.1) (Cytochrome c oxidase subunit VIIa-L) (VIIaL). [Source:SWISSPROT;Acc:P14406]	123997	1348	0.0284315
mwghuman30K#B:6051	NM_004304	1	1,1,1,1,1,1,1,1,1,1,1,1,1,1,1,1,1,1,1,1,1	obshuman30K#B:6051	NM_004304	ALK tyrosine kinase receptor precursor (EC 2.7.1.112) (Anaplastic lymphoma kinase) (CD246 antigen). [Source:SWISSPROT;Acc:Q9UM73]	105590	238	0.226921
mwghuman30K#B:6026	NM_080730	1	1,1,1,1,1,1,1,1,1,1,1,1,1,1,1,1,1,1,1,1,1	obshuman30K#B:6026	NM_080730	intermediate filament-like protein MGC:2625 isoform 1; intermediate filament-like MGC:2625. [Source:RefSeq;Acc:NM_015438]		25900	-0.284355
mwghuman30K#B:6021	NM_024627	1	1,1,1,1,1,1,1,1,1,1,1,1,1,1,1,1,1,1,1,1,1	obshuman30K#B:6021	XM_097833	Guanine nucleotide-binding protein beta subunit-like protein 1 (G protein beta-subunit like protein 1) (WD40 repeat containing protein deleted in VCFS) (WDVCF protein) (FKSG1 protein) (DGCRK3). [Source:SWISSPROT;Acc:Q9BYB4]		79680	-0.0294526
mwghuman30K#B:6014	XM_033052	1	1,1,1,1,1,1,1,1,1,1,1,1,1,1,1,1,1,1,1,1,1	obshuman30K#B:6014	XM_033052	hypothetical protein xp_033052; loc90631			-0.19067
mwghuman30K#B:6013	XM_033046	1	1,1,1,1,1,1,1,1,1,1,1,1,1,1,1,1,1,1,1,1,1	obshuman30K#B:6013	XM_033046	hypothetical protein xp_033046; loc90630			0.503293
mwghuman30K#B:8907	NM_152282	1	1,1,1,1,1,1,1,1,1,1,1,1,1,1,1,1,1,1,1,1,1	obshuman30K#B:8907	XM_044665	hypothetical protein xp_044665; loc92370		92370	-0.0848929
mwghuman30K#A:07166	NM_032264	1	1,1,1,1,1,1,1,1,1,1,1,1,1,1,1,1,1,1,1,1,1	obshuman30K#A:07166	NM_032264	hypothetical protein dkfzp434d177; dkfzp434d177		84224	-0.469574
mwghuman30K#A:07160	NM_013332	1	1,1,1,1,1,1,1,1,1,1,1,1,1,1,1,1,1,1,1,1,1	obshuman30K#A:07160	XM_004628	similar to hypoxia-inducible protein 2 (h. sapiens); loc116148		29923	-0.340202
mwghuman30K#A:07150	NM_000365	1	1,1,1,1,1,1,1,1,1,1,1,1,1,1,1,1,1,1,1,1,1	obshuman30K#A:07150	NM_000365	Triosephosphate isomerase (EC 5.3.1.1) (TIM). [Source:SWISSPROT;Acc:P60174]	190450	7167	-0.133697
mwghuman30K#A:07125	NM_000671	1	1,1,1,1,1,1,1,1,1,1,1,1,1,1,1,1,1,1,1,1,1	obshuman30K#A:07125	NM_000671	Alcohol dehydrogenase class III chi chain (EC 1.1.1.1) (Glutathione- dependent formaldehyde dehydrogenase) (EC 1.2.1.1) (FDH). [Source:SWISSPROT;Acc:P11766]	103710	128	-0.150432
mwghuman30K#B:8979	NM_001120	1	1,1,1,1,1,1,1,1,1,1,1,1,1,1,1,1,1,1,1,1,1	obshuman30K#B:8979	NM_001120	tetracycline transporter-like protein. [Source:RefSeq;Acc:NM_001120]		10227	-0.0163038
mwghuman30K#A:07119	NM_000979	1	1,1,1,1,1,1,1,1,1,1,1,1,1,1,1,1,1,1,1,1,1	obshuman30K#A:07119	NM_000979	60S ribosomal protein L18. [Source:SWISSPROT;Acc:Q07020]	604179	6141	-0.119495
mwghuman30K#A:07117	NM_004168	1	1,1,1,1,1,1,1,1,1,1,1,1,1,1,1,1,1,1,1,1,1	obshuman30K#A:07117	NM_004168	Succinate dehydrogenase [ubiquinone] flavoprotein subunit, mitochondrial precursor (EC 1.3.5.1) (Fp) (Flavoprotein subunit of complex II). [Source:SWISSPROT;Acc:P31040]	252011	6389	-0.0313817
mwghuman30K#B:8981	NM_024589	1	1,1,1,1,1,1,1,1,1,1,1,1,1,1,1,1,1,1,1,1,1	obshuman30K#B:8981	NM_024589	leucine zipper domain protein. [Source:RefSeq;Acc:NM_024589]		79641	-0.082933
mwghuman30K#B:8985	XM_092398	1	1,1,1,1,1,1,1,1,1,1,1,1,1,1,1,1,1,1,1,1,1	obshuman30K#B:8985	XM_092398	BA371L19.2 (Novel protein similar to 40S ribosomal protein S10 (RPS10)). [Source:SPTREMBL;Acc:Q9NQ39]	603632	6204	0.510731
mwghuman30K#A:07106	NM_002414	1	1,1,1,1,1,1,1,1,1,1,1,1,1,1,1,1,1,1,1,1,1	obshuman30K#A:07106	XM_013125	T-cell surface glycoprotein E2 precursor (E2 antigen) (CD99 antigen) (MIC2 protein) (12E7). [Source:SWISSPROT;Acc:P14209]	313470	4267	-0.345755
mwghuman30K#C:3340	AC023671	1	1,1,1,1,1,1,1,1,1,1,1,1,1,1,1,1,1,1,1,1,1	obshuman30K#C:3340		ensembl genscan prediction			-0.495559
mwghuman30K#C:3332	AC011167	1	1,1,1,1,1,1,1,1,1,1,1,1,1,1,1,1,1,1,1,1,1	obshuman30K#C:3332		ensembl genscan prediction			-0.151134
mwghuman30K#B:6194	XM_035703	1	1,1,1,1,1,1,1,1,1,1,1,1,1,1,1,1,1,1,1,1,1	obshuman30K#B:6194	XM_035703	hypothetical protein xp_035703; loc91050			0.259092
mwghuman30K#B:6184	XM_035624	1	1,1,1,1,1,1,1,1,1,1,1,1,1,1,1,1,1,1,1,1,1	obshuman30K#B:6184	XM_035624	kiaa0876			-0.160407
mwghuman30K#C:3047	AC021066	1	1,1,1,1,1,1,1,1,1,1,1,1,1,1,1,1,1,1,1,1,1	obshuman30K#C:3047		ensembl genscan prediction			0.330185
mwghuman30K#B:6101	XM_034367	1	1,1,1,1,1,1,1,1,1,1,1,1,1,1,1,1,1,1,1,1,1	obshuman30K#B:6101	XM_034367	snf2-related cbp activator protein srcap			0.069686
mwghuman30K#B:6121	NM_002315	1	1,1,1,1,1,1,1,1,1,1,1,1,1,1,1,1,1,1,1,1,1	obshuman30K#B:6121		Rhombotin-1 (Cysteine-rich protein TTG-1) (T-cell translocation protein 1) (LIM-only protein 1). [Source:SWISSPROT;Acc:P25800]	186921	4004	-0.246979
mwghuman30K#B:6150	XM_035269	1	1,1,1,1,1,1,1,1,1,1,1,1,1,1,1,1,1,1,1,1,1	obshuman30K#B:6150	XM_035269	hypothetical protein xp_035269; loc90968			0.115013
mwghuman30K#A:09919	NM_012396	1	1,1,1,1,1,1,1,1,1,1,1,1,1,1,1,1,1,1,1,1,1	obshuman30K#A:09919	XM_001916	pleckstrin homology-like domain, family A, member 3; pleckstrin homology-like domain, family A, member 2. [Source:RefSeq;Acc:NM_012396]	607054	23612	-0.307721
mwghuman30K#A:09913	NM_006838	1	1,1,1,1,1,1,1,1,1,1,1,1,1,1,1,1,1,1,1,1,1	obshuman30K#A:09913	NM_006838	Methionine aminopeptidase 2 (EC 3.4.11.18) (MetAP 2) (Peptidase M 2) (Initiation factor 2 associated 67 kDa glycoprotein) (p67) (p67eIF2). [Source:SWISSPROT;Acc:P50579]	601870	10988	0.223576
mwghuman30K#A:09921	NM_002916	1	1,1,1,1,1,1,1,1,1,1,1,1,1,1,1,1,1,1,1,1,1	obshuman30K#A:09921	NM_002916	Activator 1 37 kDa subunit (Replication factor C 37 kDa subunit) (A1 37 kDa subunit) (RF-C 37 kDa subunit) (RFC37). [Source:SWISSPROT;Acc:P35249]	102577	5984	-0.204053
mwghuman30K#A:09944	NM_001568	1	1,1,1,1,1,1,1,1,1,1,1,1,1,1,1,1,1,1,1,1,1	obshuman30K#A:09944	NM_001568	Eukaryotic translation initiation factor 3 subunit 6 (eIF-3 p48) (eIF3e) (Viral integration site protein INT-6 homolog). [Source:SWISSPROT;Acc:P60228]	602210	3646	-0.226981
mwghuman30K#A:09966	NM_004231	1	1,1,1,1,1,1,1,1,1,1,1,1,1,1,1,1,1,1,1,1,1	obshuman30K#A:09966	NM_004231	Vacuolar ATP synthase subunit F (EC 3.6.3.14) (V-ATPase F subunit) (Vacuolar proton pump F subunit) (V-ATPase 14 kDa subunit). [Source:SWISSPROT;Acc:Q16864]	607160	9296	-0.294514
mwghuman30K#A:09999	NM_030581	1	1,1,1,1,1,1,1,1,1,1,1,1,1,1,1,1,1,1,1,1,1	obshuman30K#A:09999	NM_030581	hypothetical protein mgc11230; flj12270			-0.360533
mwghuman30K#A:09990	NM_001355	1	1,1,1,1,1,1,1,1,1,1,1,1,1,1,1,1,1,1,1,1,1	obshuman30K#A:09990	XM_009877	D-dopachrome tautomerase (Phenylpyruvate tautomerase II). [Source:SWISSPROT;Acc:P30046]	602750	1652	-0.010588
mwghuman30K#A:09995	AF218011	1	1,1,1,1,1,1,1,1,1,1,1,1,1,1,1,1,1,1,1,1,1	obshuman30K#A:09995		Transcription factor-like protein MRG15 (MORF-related gene 15 protein) (Mortality factor 4-like 1) (MSL3-1 protein) (HSPC008/HSPC061). [Source:SWISSPROT;Acc:Q9UBU8]	607303	10933	-0.491316
mwghuman30K#C:5214	AC010087	1	1,1,1,1,1,1,1,1,1,1,1,1,1,1,1,1,1,1,1,1,1	obshuman30K#C:5214		ensembl genscan prediction			-0.327611
mwghuman30K#C:5204	AL391121	1	1,1,1,1,1,1,1,1,1,1,1,1,1,1,1,1,1,1,1,1,1	obshuman30K#C:5204		ensembl genscan prediction			0.0154735
mwghuman30K#B:1959	NM_000514	1	1,1,1,1,1,1,1,1,1,1,1,1,1,1,1,1,1,1,1,1,1	obshuman30K#B:1959	NM_000514	Glial cell line-derived neurotrophic factor precursor (Astrocyte- derived trophic factor 1) (ATF-1). [Source:SWISSPROT;Acc:P39905]	142623	2668	-0.122267
mwghuman30K#A:00030	NM_006585	1	1,1,1,1,1,1,1,1,1,1,1,1,1,1,1,1,1,1,1,1,1	obshuman30K#A:00030	NM_006585	T-complex protein 1, theta subunit (TCP-1-theta) (CCT-theta). [Source:SWISSPROT;Acc:P50990]			-0.107237
mwghuman30K#A:00010	NM_006370	1	1,1,1,1,1,1,1,1,1,1,1,1,1,1,1,1,1,1,1,1,1	obshuman30K#A:00010	NM_006370	Vesicle transport through interaction with t-SNAREs homolog 1B (Vesicle transport v-SNARE protein Vti1-like 1) (Vti1-rp1). [Source:SWISSPROT;Acc:Q9UEU0]	603207	10490	0.0578988
mwghuman30K#A:00072	NM_000942	1	1,1,1,1,1,1,1,1,1,1,1,1,1,1,1,1,1,1,1,1,1	obshuman30K#A:00072	NM_000942	Peptidyl-prolyl cis-trans isomerase B precursor (EC 5.2.1.8) (PPIase) (Rotamase) (Cyclophilin B) (S-cyclophilin) (SCYLP) (CYP-S1). [Source:SWISSPROT;Acc:P23284]	123841	5479	0.162806
mwghuman30K#A:00089	NM_003910	1	1,1,1,1,1,1,1,1,1,1,1,1,1,1,1,1,1,1,1,1,1	obshuman30K#A:00089	NM_003910	G10 protein homolog (EDG-2). [Source:SWISSPROT;Acc:P41223]	603477	8896	0.232307
mwghuman30K#B:6239	NM_020443	1	1,1,1,1,1,1,1,1,1,1,1,1,1,1,1,1,1,1,1,1,1	obshuman30K#B:6239	NM_020443	neuron navigator 1; neuron navigator-1; pore membrane and/or filament interacting like protein 3. [Source:RefSeq;Acc:NM_020443]		89796	-0.177618
mwghuman30K#B:6232	AF059531	1	1,1,1,1,1,1,1,1,1,1,1,1,1,1,1,1,1,1,1,1,1	obshuman30K#B:6232		Protein arginine N-methyltransferase 3 (EC 2.1.1.-) (Fragment). [Source:SWISSPROT;Acc:O60678]			0.054733
mwghuman30K#A:09802	NM_001033	1	1,1,1,1,1,1,1,1,1,1,1,1,1,1,1,1,1,1,1,1,1	obshuman30K#A:09802	NM_001033	Ribonucleoside-diphosphate reductase M1 chain (EC 1.17.4.1) (Ribonucleotide reductase large chain). [Source:SWISSPROT;Acc:P23921]	180410	6240	0.197159
mwghuman30K#A:09803	NM_012332	1	1,1,1,1,1,1,1,1,1,1,1,1,1,1,1,1,1,1,1,1,1	obshuman30K#A:09803	NM_012332	Putative acyl-CoA thioester hydrolase CGI-16 (EC 3.1.2.-). [Source:SWISSPROT;Acc:Q9Y305]		23597	0.0932456
mwghuman30K#A:09806	NM_000520	1	1,1,1,1,1,1,1,1,1,1,1,1,1,1,1,1,1,1,1,1,1	obshuman30K#A:09806	NM_000520	Beta-hexosaminidase alpha chain precursor (EC 3.2.1.52) (N-acetyl- beta-glucosaminidase) (Beta-N-acetylhexosaminidase) (Hexosaminidase A). [Source:SWISSPROT;Acc:P06865]	272800	3073	0.0132121
mwghuman30K#B:6282	XM_037264	1	1,1,1,1,1,1,1,1,1,1,1,1,1,1,1,1,1,1,1,1,1	obshuman30K#B:6282	XM_037264	similar to unnamed protein product; loc91263			-0.539405
mwghuman30K#B:6266	XM_036985	1	1,1,1,1,1,1,1,1,1,1,1,1,1,1,1,1,1,1,1,1,1	obshuman30K#B:6266	XM_036985	hypothetical protein from euroimage 42353; loc56928			0.161968
mwghuman30K#A:09894	NM_002135	1	1,1,1,1,1,1,1,1,1,1,1,1,1,1,1,1,1,1,1,1,1	obshuman30K#A:09894	NM_002135	Orphan nuclear receptor HMR (Early response protein NAK1) (TR3 orphan receptor). [Source:SWISSPROT;Acc:P22736]	139139	3164	0.22999
mwghuman30K#A:09883	NM_021825	1	1,1,1,1,1,1,1,1,1,1,1,1,1,1,1,1,1,1,1,1,1	obshuman30K#A:09883	NM_021825	hypothetical protein mds025; mds025		60492	0.412724
mwghuman30K#A:09871	NM_002802	1	1,1,1,1,1,1,1,1,1,1,1,1,1,1,1,1,1,1,1,1,1	obshuman30K#A:09871	NM_002802	26S protease regulatory subunit 4 (P26s4). [Source:SWISSPROT;Acc:Q03527]	602706	5700	0.106994
mwghuman30K#A:09867	NM_006097	1	1,1,1,1,1,1,1,1,1,1,1,1,1,1,1,1,1,1,1,1,1	obshuman30K#A:09867	NM_006097	Myosin regulatory light chain 2, smooth muscle isoform (Myosin RLC) (LC20). [Source:SWISSPROT;Acc:P24844]	609905	10398	-0.125593
mwghuman30K#A:09869	NM_014408	1	1,1,1,1,1,1,1,1,1,1,1,1,1,1,1,1,1,1,1,1,1	obshuman30K#A:09869	NM_014408	Trafficking protein particle complex subunit 3 (BET3 homolog). [Source:SWISSPROT;Acc:O43617]		27095	-0.300295
mwghuman30K#C:5359	NM_144772	1	1,1,1,1,1,1,1,1,1,1,1,1,1,1,1,1,1,1,1,1,1	obshuman30K#C:5359		apolipoprotein A-I binding protein; apoA-I binding protein. [Source:RefSeq;Acc:NM_144772]	608862	128240	0.000770414
mwghuman30K#C:5820	NM_001696	1	1,1,1,1,1,1,1,1,1,1,1,1,1,1,1,1,1,1,1,1,1	obshuman30K#C:5820		Vacuolar ATP synthase subunit E (EC 3.6.3.14) (V-ATPase E subunit) (Vacuolar proton pump E subunit) (V-ATPase 31 kDa subunit) (P31). [Source:SWISSPROT;Acc:P36543]	108746	529	-0.159962
mwghuman30K#A:00171	NM_015920	1	1,1,1,1,1,1,1,1,1,1,1,1,1,1,1,1,1,1,1,1,1	obshuman30K#A:00171	NM_015920	40s ribosomal protein s27 isoform; loc51065		51065	0.104161
mwghuman30K#A:00179	NM_000999	1	1,1,1,1,1,1,1,1,1,1,1,1,1,1,1,1,1,1,1,1,1	obshuman30K#A:00179	NM_000999	60S ribosomal protein L38. [Source:SWISSPROT;Acc:P23411]	604182	6169	-0.197759
mwghuman30K#A:00194	NM_054013	1	1,1,1,1,1,1,1,1,1,1,1,1,1,1,1,1,1,1,1,1,1	obshuman30K#A:00194	NM_054013	mannosyl (alpha-1,3-)-glycoprotein beta-1,4-N-acetylglucosaminyltransferase, isoenzyme B isoform 1; UDP-N-acetylglucosamine: alpha-1,3-D-mannoside beta-1,4-N-acetylglucosaminyltransferase IV; alpha-1,3-mannosyl-glycoprotein beta-1,4-N-acetylglucosaminyltransferase. [Source:RefSeq;Acc:NM_014275]	604561	11282	-0.499743
mwghuman30K#A:00162	NM_018407	1	1,1,1,1,1,1,1,1,1,1,1,1,1,1,1,1,1,1,1,1,1	obshuman30K#A:00162	NM_018407	lysosomal-associated transmembrane protein 4 beta; putative integral membrane transporter. [Source:RefSeq;Acc:NM_018407]		55353	-0.379427
mwghuman30K#A:00119	NM_001554	1	1,1,1,1,1,1,1,1,1,1,1,1,1,1,1,1,1,1,1,1,1	obshuman30K#A:00119	NM_001554	CYR61 protein precursor (Cysteine-rich, angiogenic inducer, 61) (Insulin-like growth factor-binding protein 10) (GIG1 protein). [Source:SWISSPROT;Acc:O00622]	602369	3491	0.392556
mwghuman30K#A:00110	X79563	1	1,1,1,1,1,1,1,1,1,1,1,1,1,1,1,1,1,1,1,1,1	obshuman30K#A:00110		40S ribosomal protein S21. [Source:SWISSPROT;Acc:P35265]	180477	6227	0.150965
mwghuman30K#A:02318	NM_004214	1	1,1,1,1,1,1,1,1,1,1,1,1,1,1,1,1,1,1,1,1,1	obshuman30K#A:02318	NM_004214	Acidic fibroblast growth factor intracellular binding protein (aFGF intracellular binding protein) (FGF-1 intracellular binding protein). [Source:SWISSPROT;Acc:O43427]	608296	9158	0.138979
mwghuman30K#A:02300	NM_031943	1	1,1,1,1,1,1,1,1,1,1,1,1,1,1,1,1,1,1,1,1,1	obshuman30K#A:02300	NM_031943	IFP38. [Source:RefSeq;Acc:NM_031943]	603914	8665	-0.214071
mwghuman30K#B:1768	NM_004910	1	1,1,1,1,1,1,1,1,1,1,1,1,1,1,1,1,1,1,1,1,1	obshuman30K#B:1768	NM_004910	phosphatidylinositol transfer protein, membrane-associated; retinal degeneration B alpha 1 (Drosophila); PYK2 N-terminal domain-interacting receptor 2. [Source:RefSeq;Acc:NM_004910]	608794	9600	-0.510566
mwghuman10K#11001	X63432	1	1,1,1,1,1,1,1,1,1,1,1,1,1,1,1,1,1,1,1,1,1			beta actin			-0.632173
mwghuman10K#11002	X01677	1	1,1,1,1,1,1,1,1,1,1,1,1,1,1,1,1,1,1,1,1,1			glyceraldehyde-3-phosphate dehydrogenase (GAPDH) mRNA, complete cds; glyceraldehyde-3-phosphate dehydrogenase (EC 1.2.1.12)			-0.163885
mwghuman10K#11000	K00558	1	1,1,1,1,1,1,1,1,1,1,1,1,1,1,1,1,1,1,1,1,1			Alpha tubulin			0.299343
mwghuman10K#11004	V00530	1	1,1,1,1,1,1,1,1,1,1,1,1,1,1,1,1,1,1,1,1,1			hypoxanthine-guanine phosphoribosyltransferase (HPRT)			0.0180513
mwghuman30K#A:00243	NM_006451	1	1,1,1,1,1,1,1,1,1,1,1,1,1,1,1,1,1,1,1,1,1	obshuman30K#A:00243	NM_006451	poly(A) binding protein interacting protein 1 isoform 1; polyadenylate binding protein-interacting protein 1; PABC1-interacting protein 1. [Source:RefSeq;Acc:NM_006451]	605184	10605	-0.379638
mwghuman30K#B:1834	NM_032593	1	1,1,1,1,1,1,1,1,1,1,1,1,1,1,1,1,1,1,1,1,1	obshuman30K#B:1834	NM_032593	PKCI-1-related HIT protein. [Source:RefSeq;Acc:NM_032593]		84681	0.0749177
mwghuman30K#A:02466	NM_006985	1	1,1,1,1,1,1,1,1,1,1,1,1,1,1,1,1,1,1,1,1,1	obshuman30K#A:02466	NM_006985	nuclear pore complex interacting protein; npip	606406	9284	0.383719
mwghuman30K#A:02421	NM_000454	1	1,1,1,1,1,1,1,1,1,1,1,1,1,1,1,1,1,1,1,1,1	obshuman30K#A:02421	NM_000454	superoxide dismutase 1, soluble (amyotrophic lateral sclerosis 1 (adult)); sod1"	105400	6647	0.176096
mwghuman30K#A:02487	NM_002136	1	1,1,1,1,1,1,1,1,1,1,1,1,1,1,1,1,1,1,1,1,1	obshuman30K#A:02487	NM_002136	heterogeneous nuclear ribonucleoprotein a1, isoform a; hnrpa1"	164017	3178	0.433028
mwghuman30K#B:1464	NM_014380	1	1,1,1,1,1,1,1,1,1,1,1,1,1,1,1,1,1,1,1,1,1	obshuman30K#B:1464	NM_014380	p75NTR-associated cell death executor (Nerve growth factor receptor associated protein 1) (Ovarian granulosa cell 13.0 kDa protein HGR74). [Source:SWISSPROT;Acc:Q00994]	300361	27018	0.0386874
mwghuman30K#A:00336	NM_014173	1	1,1,1,1,1,1,1,1,1,1,1,1,1,1,1,1,1,1,1,1,1	obshuman30K#A:00336	NM_014173	hspc142 protein; hspc142		29086	0.139836
mwghuman30K#C:5631	NM_003769	1	1,1,1,1,1,1,1,1,1,1,1,1,1,1,1,1,1,1,1,1,1	obshuman30K#C:5631		Splicing factor, arginine/serine-rich 9 (Pre-mRNA splicing factor SRp30C). [Source:SWISSPROT;Acc:Q13242]	601943	8683	0.0377076
mwghuman30K#A:00354	NM_022049	1	1,1,1,1,1,1,1,1,1,1,1,1,1,1,1,1,1,1,1,1,1	obshuman30K#A:00354	XM_010608	G-protein coupled receptor 88. [Source:RefSeq;Acc:NM_022049]	607468	54112	0.285818
mwghuman30K#A:02578	NM_006666	1	1,1,1,1,1,1,1,1,1,1,1,1,1,1,1,1,1,1,1,1,1	obshuman30K#A:02578	NM_006666	RuvB-like 2 (EC 3.6.1.-) (48-kDa TATA box-binding protein-interacting protein) (48-kDa TBP-interacting protein) (TIP49b) (Repressing pontin 52) (Reptin 52) (51 kDa erythrocyte cytosolic protein) (ECP-51) (TIP60-associated protein 54-beta) (TAP54-beta) (CGI-46). [Source:SWISSPROT;Acc:Q9Y230]	604788	10856	-0.0508954
mwghuman30K#A:02576	NM_007126	1	1,1,1,1,1,1,1,1,1,1,1,1,1,1,1,1,1,1,1,1,1	obshuman30K#A:02576	NM_007126	Transitional endoplasmic reticulum ATPase (TER ATPase) (15S Mg(2+)- ATPase p97 subunit) (Valosin containing protein) (VCP) [Contains: Valosin]. [Source:SWISSPROT;Acc:P55072]	167320	7415	-0.379835
mwghuman30K#A:00442	NM_001861	1	1,1,1,1,1,1,1,1,1,1,1,1,1,1,1,1,1,1,1,1,1	obshuman30K#A:00442	NM_001861	Cytochrome c oxidase subunit IV isoform 1, mitochondrial precursor (EC 1.9.3.1) (COX IV-1) (Cytochrome c oxidase polypeptide IV). [Source:SWISSPROT;Acc:P13073]	123864	1327	0.0586188
mwghuman30K#A:02596	NM_016079	1	1,1,1,1,1,1,1,1,1,1,1,1,1,1,1,1,1,1,1,1,1	obshuman30K#A:02596	NM_016079	vacuolar protein sorting 24; neuroendocrine differentiation factor; comparative gene identification transcript 149. [Source:RefSeq;Acc:NM_016079]		51652	0.0227236
mwghuman30K#B:1530	AF286592	1	1,1,1,1,1,1,1,1,1,1,1,1,1,1,1,1,1,1,1,1,1	obshuman30K#B:1530		signaling molecule spec1 beta alternatively spliced			-0.242906
mwghuman30K#B:1551	AF290512	1	1,1,1,1,1,1,1,1,1,1,1,1,1,1,1,1,1,1,1,1,1	obshuman30K#B:1551		rhotekin rho effector; contains binding domain and pdz site at the c-terminal end			-0.055092
mwghuman30K#A:00481	NM_020189	1	1,1,1,1,1,1,1,1,1,1,1,1,1,1,1,1,1,1,1,1,1	obshuman30K#A:00481	NM_020189	DC6 protein. [Source:RefSeq;Acc:NM_020189]		56943	-0.00185913
mwghuman30K#A:00461	NM_005313	1	1,1,1,1,1,1,1,1,1,1,1,1,1,1,1,1,1,1,1,1,1	obshuman30K#A:00461	NM_005313	Protein disulfide isomerase A3 precursor (EC 5.3.4.1) (Disulfide isomerase ER-60) (ERp60) (58 kDa microsomal protein) (p58) (ERp57) (58 kDa glucose regulated protein). [Source:SWISSPROT;Acc:P30101]	602046	2923	0.0897006
mwghuman30K#A:02742	NM_183049	1	1,1,1,1,1,1,1,1,1,1,1,1,1,1,1,1,1,1,1,1,1	obshuman30K#A:02742	XM_045689	Thymosin beta-4 (FX) [Contains: Hematopoietic system regulatory peptide; Seraspenide]. [Source:SWISSPROT;Acc:P01253]		7117	0.132074
mwghuman30K#A:02740	NM_003146	1	1,1,1,1,1,1,1,1,1,1,1,1,1,1,1,1,1,1,1,1,1	obshuman30K#A:02740	NM_003146	Structure-specific recognition protein 1 (SSRP1) (Recombination signal sequence recognition protein) (T160) (Chromatin-specific transcription elongation factor 80 kDa subunit) (FACT 80 kDa subunit). [Source:SWISSPROT;Acc:Q08945]	604328	6749	0.226492
mwghuman30K#A:02733	NM_057180	1	1,1,1,1,1,1,1,1,1,1,1,1,1,1,1,1,1,1,1,1,1	obshuman30K#A:02733	NM_057180	Vacuolar protein sorting 29 (Vesicle protein sorting 29) (hVPS29) (MDS007) (PEP11) (DC7/DC15). [Source:SWISSPROT;Acc:Q9UBQ0]	606932	51699	0.0973684
mwghuman30K#A:02718	NM_006811	1	1,1,1,1,1,1,1,1,1,1,1,1,1,1,1,1,1,1,1,1,1	obshuman30K#A:02718	NM_006811	Tumor differentially expressed protein 1 (Transmembrane protein SBBI99). [Source:SWISSPROT;Acc:Q13530]	607165	10955	-0.01309
mwghuman30K#A:02664	AF155096	1	1,1,1,1,1,1,1,1,1,1,1,1,1,1,1,1,1,1,1,1,1	obshuman30K#A:02664		Formin binding protein 3 (Huntingtin yeast partner A) (Huntingtin- interacting protein HYPA/FBP11) (Fas-ligand associated factor 1) (NY- REN-6 antigen) (HSPC225). [Source:SWISSPROT;Acc:O75400]			0.111514
mwghuman30K#A:00552	NM_000985	1	1,1,1,1,1,1,1,1,1,1,1,1,1,1,1,1,1,1,1,1,1	obshuman30K#A:00552	NM_000985	ribosomal protein l17; rpl17			0.25199
mwghuman30K#A:00561	NM_033546	1	1,1,1,1,1,1,1,1,1,1,1,1,1,1,1,1,1,1,1,1,1	obshuman30K#A:00561	NM_033546	myosin regulatory light chain MRCL2. [Source:RefSeq;Acc:NM_033546]		10627	0.125317
mwghuman30K#A:00536	NM_001815	1	1,1,1,1,1,1,1,1,1,1,1,1,1,1,1,1,1,1,1,1,1	obshuman30K#A:00536	NM_001815	Carcinoembryonic antigen-related cell adhesion molecule 3 precursor (Carcinoembryonic antigen CGM1) (CD66d antigen). [Source:SWISSPROT;Acc:P40198]	609142	1084	0.422125
mwghuman30K#A:00530	NM_004046	1	1,1,1,1,1,1,1,1,1,1,1,1,1,1,1,1,1,1,1,1,1	obshuman30K#A:00530	NM_004046	atp synthase, h+ transporting, mitochondrial f1 complex, alpha subunit, isoform 1, cardiac muscle; atp5a1"	164360	498	-0.277294
mwghuman30K#A:00532	NM_003785	1	1,1,1,1,1,1,1,1,1,1,1,1,1,1,1,1,1,1,1,1,1	obshuman30K#A:00532	NM_003785	G antigen family B 1 protein (Prostate-associated gene protein 1) (PAGE-1) (GAGE-9) (AL5). [Source:SWISSPROT;Acc:O75459]	300288	8712	0.412902
mwghuman30K#A:00549	NM_003756	1	1,1,1,1,1,1,1,1,1,1,1,1,1,1,1,1,1,1,1,1,1	obshuman30K#A:00549	NM_003756	Eukaryotic translation initiation factor 3 subunit 3 (eIF-3 gamma) (eIF3 p40 subunit) (eIF3h). [Source:SWISSPROT;Acc:O15372]	603912	8667	0.226327
mwghuman30K#A:00544	NM_018976	1	1,1,1,1,1,1,1,1,1,1,1,1,1,1,1,1,1,1,1,1,1	obshuman30K#A:00544	NM_018976	solute carrier family 38, member 2; amino acid transporter 2; system A amino acid transporter. [Source:RefSeq;Acc:NM_018976]	605180	54407	-0.555104
mwghuman30K#B:1604	NM_053023	1	1,1,1,1,1,1,1,1,1,1,1,1,1,1,1,1,1,1,1,1,1	obshuman30K#B:1604		zinc finger protein 91 isoform 1. [Source:RefSeq;Acc:NM_053023]		80829	-0.594323
mwghuman30K#B:1685	XM_045605	1	1,1,1,1,1,1,1,1,1,1,1,1,1,1,1,1,1,1,1,1,1	obshuman30K#B:1685	XM_045605	similar to ctg26 alternate open reading frame; loc144345			0.454556
mwghuman30K#B:1656	NM_032031	1	1,1,1,1,1,1,1,1,1,1,1,1,1,1,1,1,1,1,1,1,1	obshuman30K#B:1656	NM_032031	fksg17; fksg17		83955	0.156662
mwghuman30K#A:00722	NM_003345	1	1,1,1,1,1,1,1,1,1,1,1,1,1,1,1,1,1,1,1,1,1	obshuman30K#A:00722	NM_003345	Ubiquitin-like protein SUMO-1 conjugating enzyme (EC 6.3.2.19) (SUMO- 1-protein ligase) (Ubiquitin carrier protein) (Ubiquitin-conjugating enzyme UbcE2A) (P18). [Source:SWISSPROT;Acc:P50550]	601661	7329	-0.260283
mwghuman30K#A:00730	NM_017572	1	1,1,1,1,1,1,1,1,1,1,1,1,1,1,1,1,1,1,1,1,1	obshuman30K#A:00730	NM_017572	MAP kinase-interacting serine/threonine kinase 2 (EC 2.7.1.37) (MAP kinase signal-integrating kinase 2) (Mnk2). [Source:SWISSPROT;Acc:Q9HBH9]	605069	2872	-0.408622
mwghuman30K#A:00762	NM_005034	1	1,1,1,1,1,1,1,1,1,1,1,1,1,1,1,1,1,1,1,1,1	obshuman30K#A:00762	NM_005034	DNA-directed RNA polymerases I, II, and III 7.0 kDa polypeptide (EC 2.7.7.6) (ABC10-alpha) (RPB7.0) (RPB10alpha) (RPABC4). [Source:SWISSPROT;Acc:P53803]	606033	5440	-0.177901
mwghuman30K#A:00770	NM_001675	1	1,1,1,1,1,1,1,1,1,1,1,1,1,1,1,1,1,1,1,1,1	obshuman30K#A:00770	NM_001675	Cyclic-AMP-dependent transcription factor ATF-4 (Activating transcription factor 4) (DNA-binding protein TAXREB67) (Cyclic AMP response element-binding protein 2) (CREB2). [Source:SWISSPROT;Acc:P18848]	604064	468	0.547452
mwghuman30K#A:00670	NM_018204	1	1,1,1,1,1,1,1,1,1,1,1,1,1,1,1,1,1,1,1,1,1	obshuman30K#A:00670	NM_018204	cytoskeleton associated protein 2; tumor-associated microtubule-associated protein. [Source:RefSeq;Acc:NM_018204]		26586	0.224741
mwghuman30K#A:00650	NM_001660	1	1,1,1,1,1,1,1,1,1,1,1,1,1,1,1,1,1,1,1,1,1	obshuman30K#A:00650	XM_071529	ADP-ribosylation factor 4. [Source:SWISSPROT;Acc:P18085]	601177	378	0.548062
mwghuman30K#A:00955	NM_014176	1	1,1,1,1,1,1,1,1,1,1,1,1,1,1,1,1,1,1,1,1,1	obshuman30K#A:00955	NM_014176	hspc150 protein similar to ubiquitin-conjugating enzyme; hspc150		29089	-0.116759
mwghuman30K#A:00901	NM_001908	1	1,1,1,1,1,1,1,1,1,1,1,1,1,1,1,1,1,1,1,1,1	obshuman30K#A:00901	NM_001908	Cathepsin B precursor (EC 3.4.22.1) (Cathepsin B1) (APP secretase) (APPS). [Source:SWISSPROT;Acc:P07858]	116810	1508	-0.287686
mwghuman30K#A:00911	NM_021121	1	1,1,1,1,1,1,1,1,1,1,1,1,1,1,1,1,1,1,1,1,1	obshuman30K#A:00911	NM_021121	Elongation factor 1-beta (EF-1-beta). [Source:SWISSPROT;Acc:P24534]	600655	1933	-0.437022
mwghuman30K#A:00914	NM_001023	1	1,1,1,1,1,1,1,1,1,1,1,1,1,1,1,1,1,1,1,1,1	obshuman30K#A:00914	XM_052761	40S ribosomal protein S20. [Source:SWISSPROT;Acc:P17075]	603682	6224	0.226347
mwghuman30K#A:00975	NM_016047	1	1,1,1,1,1,1,1,1,1,1,1,1,1,1,1,1,1,1,1,1,1	obshuman30K#A:00975	NM_016047	Pre-mRNA branch site protein p14 (CGI-110) (HSPC175) (Ht006). [Source:SWISSPROT;Acc:Q9Y3B4]	607835	51639	0.171262
mwghuman30K#A:00841	NM_004547	1	1,1,1,1,1,1,1,1,1,1,1,1,1,1,1,1,1,1,1,1,1	obshuman30K#A:00841	NM_004547	NADH-ubiquinone oxidoreductase B15 subunit (EC 1.6.5.3) (EC 1.6.99.3) (Complex I-B15) (CI-B15). [Source:SWISSPROT;Acc:O95168]	603840	4710	0.172649
mwghuman30K#A:00823	NM_018600	1	1,1,1,1,1,1,1,1,1,1,1,1,1,1,1,1,1,1,1,1,1	obshuman30K#A:00823	NM_018600	hypothetical protein pro1438; pro1438			-0.254014
mwghuman30K#A:04950	NM_006429	1	1,1,1,1,1,1,1,1,1,1,1,1,1,1,1,1,1,1,1,1,1	obshuman30K#A:04950	NM_006429	T-complex protein 1, eta subunit (TCP-1-eta) (CCT-eta) (HIV-1 Nef interacting protein). [Source:SWISSPROT;Acc:Q99832]	605140	10574	0.191918
mwghuman30K#A:04938	NM_033440	1	1,1,1,1,1,1,1,1,1,1,1,1,1,1,1,1,1,1,1,1,1	obshuman30K#A:04938	NM_033440	Elastase 2A precursor (EC 3.4.21.71). [Source:SWISSPROT;Acc:P08217]	609444	51032	-0.342846
mwghuman30K#A:00892	NM_024306	1	1,1,1,1,1,1,1,1,1,1,1,1,1,1,1,1,1,1,1,1,1	obshuman30K#A:00892	NM_024306	fatty acid 2-hydroxylase; fatty acid hydroxylase domain containing 1. [Source:RefSeq;Acc:NM_024306]		79152	-0.00716498
mwghuman30K#A:00868	NM_005776	1	1,1,1,1,1,1,1,1,1,1,1,1,1,1,1,1,1,1,1,1,1	obshuman30K#A:00868	NM_005776	Cornichon homolog (TGAM77). [Source:SWISSPROT;Acc:O95406]		10175	-0.151728
mwghuman30K#A:00860	NM_001020	1	1,1,1,1,1,1,1,1,1,1,1,1,1,1,1,1,1,1,1,1,1	obshuman30K#A:00860	NM_001020	40S ribosomal protein S16. [Source:SWISSPROT;Acc:P17008]	603675	6217	0.021636
mwghuman10K#11001-r1	housekeeping gene replicate1: Beta actin	3	2,2,2,2,2,2,2,2,2,2,2,2,2,2,2,2,2,2,2,2,2						-0.189369
mwghuman30K#C:9386	AC025324	1	1,1,1,1,1,1,1,1,1,1,1,1,1,1,1,1,1,1,1,1,1	obshuman30K#C:9386		ensembl genscan prediction			-0.237686
mwghuman20K#5417_hk-r1	unknown	1	1,1,1,1,1,1,1,1,1,1,1,1,1,1,1,1,1,1,1,1,1			housekeeping gene replicate1: histone h3.3			0.404355
mwghuman30K#C:9170	AC025077	1	1,1,1,1,1,1,1,1,1,1,1,1,1,1,1,1,1,1,1,1,1	obshuman30K#C:9170		ensembl genscan prediction			0.308441
mwghuman30K#A:04495	NM_000146	1	1,1,1,1,1,1,1,1,1,1,1,1,1,1,1,1,1,1,1,1,1	obshuman30K#A:04495	NM_000146	Ferritin light chain (Ferritin L subunit). [Source:SWISSPROT;Acc:P02792]	134790	2512	-0.0564921
mwghuman30K#B:3351	XM_092687	1	1,1,1,1,1,1,1,1,1,1,1,1,1,1,1,1,1,1,1,1,1	obshuman30K#B:3351	XM_092687	DJ583P15.7.2 (Novel zinc finger protein similar to rat RIN ZF) (Fragment). [Source:SPTREMBL;Acc:Q9BQK3]			0.100115
mwghuman30K#C:0280	AE006467	1	1,1,1,1,1,1,1,1,1,1,1,1,1,1,1,1,1,1,1,1,1	obshuman30K#C:0280		unknown; gs103			0.107844
mwghuman30K#A:04483	NM_000991	1	1,1,1,1,1,1,1,1,1,1,1,1,1,1,1,1,1,1,1,1,1	obshuman30K#A:04483	NM_000991	60S ribosomal protein L28. [Source:SWISSPROT;Acc:P46779]	603638	6158	0.0132045
mwghuman30K#A:04481	NM_019062	1	1,1,1,1,1,1,1,1,1,1,1,1,1,1,1,1,1,1,1,1,1	obshuman30K#A:04481	NM_019062	hypothetical protein; flj20225		54546	-0.141074
mwghuman30K#C:0265	AE006464	1	1,1,1,1,1,1,1,1,1,1,1,1,1,1,1,1,1,1,1,1,1	obshuman30K#C:0265		unknown; gs52			0.0677782
mwghuman30K#C:0232	AC006276	1	1,1,1,1,1,1,1,1,1,1,1,1,1,1,1,1,1,1,1,1,1	obshuman30K#C:0232		r28379_1			-0.204694
mwghuman30K#C:0233	AC006276	1	1,1,1,1,1,1,1,1,1,1,1,1,1,1,1,1,1,1,1,1,1	obshuman30K#C:0233		r28379_3		126299	-0.137155
mwghuman30K#A:04456	NM_021575	1	1,1,1,1,1,1,1,1,1,1,1,1,1,1,1,1,1,1,1,1,1	obshuman30K#A:04456	NM_021575	Clathrin coat assembly protein AP17 (Clathrin coat associated protein AP17) (Plasma membrane adaptor AP-2 17 kDa protein) (HA2 17 kDa subunit) (Clathrin assembly protein 2 small chain). [Source:SWISSPROT;Acc:P53680]	602242	1175	-0.277372
mwghuman30K#A:04459	NM_000034	1	1,1,1,1,1,1,1,1,1,1,1,1,1,1,1,1,1,1,1,1,1	obshuman30K#A:04459	NM_000034	Fructose-bisphosphate aldolase A (EC 4.1.2.13) (Muscle-type aldolase) (Lung cancer antigen NY-LU-1). [Source:SWISSPROT;Acc:P04075]	103850	226	-0.490999
mwghuman30K#A:04391	NM_002813	1	1,1,1,1,1,1,1,1,1,1,1,1,1,1,1,1,1,1,1,1,1	obshuman30K#A:04391	NM_002813	26S proteasome non-ATPase regulatory subunit 9 (26S proteasome regulatory subunit p27). [Source:SWISSPROT;Acc:O00233]	603146	5715	-0.0319788
mwghuman30K#B:3280	AL117421	1	1,1,1,1,1,1,1,1,1,1,1,1,1,1,1,1,1,1,1,1,1	obshuman30K#B:3280		mrna; cdna dkfzp434b165 from clone dkfzp434b165; similarity to c.elegans t27b1.1; the frame shift was determined manually			-0.432482
mwghuman30K#C:7734	AL365437	1	1,1,1,1,1,1,1,1,1,1,1,1,1,1,1,1,1,1,1,1,1	obshuman30K#C:7734		ensembl genscan prediction			0.0923765
mwghuman30K#B:3295	NM_015338	1	1,1,1,1,1,1,1,1,1,1,1,1,1,1,1,1,1,1,1,1,1	obshuman30K#B:3295	XM_047013	Putative Polycomb group protein ASXL1 (Additional sex combs-like protein 1). [Source:SWISSPROT;Acc:Q8IXJ9]		171023	-0.222261
mwghuman30K#A:04309	NM_000975	1	1,1,1,1,1,1,1,1,1,1,1,1,1,1,1,1,1,1,1,1,1	obshuman30K#A:04309	NM_000975	60S ribosomal protein L11. [Source:SWISSPROT;Acc:P39026]	604175	6135	0.06452
mwghuman30K#A:04306	NM_002512	1	1,1,1,1,1,1,1,1,1,1,1,1,1,1,1,1,1,1,1,1,1	obshuman30K#A:04306	NM_002512	Nucleoside diphosphate kinase B (EC 2.7.4.6) (NDK B) (NDP kinase B) (nm23-H2) (C-myc purine-binding transcription factor PUF). [Source:SWISSPROT;Acc:P22392]	156491	4831	-0.115605
mwghuman30K#A:04318	AF118078	1	1,1,1,1,1,1,1,1,1,1,1,1,1,1,1,1,1,1,1,1,1	obshuman30K#A:04318		pro1848 predicted protein of hq1848			-0.298752
mwghuman30K#A:04311	NM_001901	1	1,1,1,1,1,1,1,1,1,1,1,1,1,1,1,1,1,1,1,1,1	obshuman30K#A:04311	NM_001901	Connective tissue growth factor precursor (Hypertrophic chondrocyte- specific protein 24). [Source:SWISSPROT;Acc:P29279]	121009	1490	0.535416
mwghuman30K#A:04341	NM_004902	1	1,1,1,1,1,1,1,1,1,1,1,1,1,1,1,1,1,1,1,1,1	obshuman30K#A:04341	NM_004902	RNA-binding region containing protein 2 (Hepatocellular carcinoma protein 1) (Splicing factor HCC1). [Source:SWISSPROT;Acc:Q14498]	604739	9584	0.114518
mwghuman30K#B:3582	NM_031968	1	1,1,1,1,1,1,1,1,1,1,1,1,1,1,1,1,1,1,1,1,1	obshuman30K#B:3582	NM_031968	nuclear prelamin a recognition factor isoform b; narf	605349	26502	0.0103789
mwghuman30K#B:3570	NM_004766	1	1,1,1,1,1,1,1,1,1,1,1,1,1,1,1,1,1,1,1,1,1	obshuman30K#B:3570	NM_004766	Coatomer beta' subunit (Beta'-coat protein) (Beta'-COP) (p102). [Source:SWISSPROT;Acc:P35606]	606990	9276	0.253944
mwghuman30K#A:04292	NM_000990	1	1,1,1,1,1,1,1,1,1,1,1,1,1,1,1,1,1,1,1,1,1	obshuman30K#A:04292	NM_000990	ribosomal protein l27a; rpl27a	603637	6157	0.0475481
mwghuman30K#A:04291	NM_014500	1	1,1,1,1,1,1,1,1,1,1,1,1,1,1,1,1,1,1,1,1,1	obshuman30K#A:04291	NM_014500	HIV TAT specific factor 1; cofactor required for Tat activation of HIV-1 transcription. [Source:RefSeq;Acc:NM_014500]	300346	27336	0.316283
mwghuman30K#A:04251	NM_016041	1	1,1,1,1,1,1,1,1,1,1,1,1,1,1,1,1,1,1,1,1,1	obshuman30K#A:04251	NM_016041	carcinoma related gene. [Source:RefSeq;Acc:NM_016041]		51009	0.314575
mwghuman30K#B:3609	NM_005566	1	1,1,1,1,1,1,1,1,1,1,1,1,1,1,1,1,1,1,1,1,1	obshuman30K#B:3609	NM_005566	L-lactate dehydrogenase A chain (EC 1.1.1.27) (LDH-A) (LDH muscle subunit) (LDH-M). [Source:SWISSPROT;Acc:P00338]	150000	3939	0.06784
mwghuman30K#B:3621	NM_002798	1	1,1,1,1,1,1,1,1,1,1,1,1,1,1,1,1,1,1,1,1,1	obshuman30K#B:3621	XM_027825	Proteasome subunit beta type 6 precursor (EC 3.4.25.1) (Proteasome delta chain) (Macropain delta chain) (Multicatalytic endopeptidase complex delta chain) (Proteasome subunit Y). [Source:SWISSPROT;Acc:P28072]	600307	5694	0.116766
mwghuman30K#A:04231	NM_016306	1	1,1,1,1,1,1,1,1,1,1,1,1,1,1,1,1,1,1,1,1,1	obshuman30K#A:04231	NM_016306	DnaJ homolog subfamily B member 11 precursor (ER-associated dnaJ protein 3) (ErJ3) (ER-associated Hsp40 co-chaperone) (hDj9) (PWP1- interacting protein 4) (UNQ537/PRO1080). [Source:SWISSPROT;Acc:Q9UBS4]		51726	-0.00699963
mwghuman30K#C:0017	AB051442	1	1,1,1,1,1,1,1,1,1,1,1,1,1,1,1,1,1,1,1,1,1	obshuman30K#C:0017		kiaa1655 protein; kiaa1655			0.281217
mwghuman30K#B:3614	NM_178510	1	1,1,1,1,1,1,1,1,1,1,1,1,1,1,1,1,1,1,1,1,1	obshuman30K#B:3614	XM_088721	hypothetical protein xp_088721; loc158946	608774	255239	-0.22978
mwghuman30K#A:04198	NM_006164	1	1,1,1,1,1,1,1,1,1,1,1,1,1,1,1,1,1,1,1,1,1	obshuman30K#A:04198	NM_006164	Nuclear factor erythroid 2 related factor 2 (NF-E2 related factor 2) (NFE2-related factor 2) (Nuclear factor, erythroid derived 2, like 2) (HEBP1). [Source:SWISSPROT;Acc:Q16236]	600492	4780	-0.165471
mwghuman30K#A:04131	NM_013338	1	1,1,1,1,1,1,1,1,1,1,1,1,1,1,1,1,1,1,1,1,1	obshuman30K#A:04131	NM_013338	Dolichyl-phosphate beta-glucosyltransferase (EC 2.4.1.117) (DolP- glucosyltransferase) (HSPC149). [Source:SWISSPROT;Acc:Q9Y673]	604565	29880	-0.0662922
mwghuman30K#A:04152	NM_001006	1	1,1,1,1,1,1,1,1,1,1,1,1,1,1,1,1,1,1,1,1,1	obshuman30K#A:04152	NM_001006	40S ribosomal protein S3a. [Source:SWISSPROT;Acc:P49241]	180478	6189	-0.153444
mwghuman30K#C:9704	AC010238	1	1,1,1,1,1,1,1,1,1,1,1,1,1,1,1,1,1,1,1,1,1	obshuman30K#C:9704		ensembl genscan prediction			-0.422423
mwghuman30K#A:04101	NM_004528	1	1,1,1,1,1,1,1,1,1,1,1,1,1,1,1,1,1,1,1,1,1	obshuman30K#A:04101	NM_004528	Microsomal glutathione S-transferase 3 (EC 2.5.1.18) (Microsomal GST- 3) (Microsomal GST-III). [Source:SWISSPROT;Acc:O14880]	604564	4259	-0.00865822
mwghuman30K#A:04127	NM_003143	1	1,1,1,1,1,1,1,1,1,1,1,1,1,1,1,1,1,1,1,1,1	obshuman30K#A:04127	NM_003143	Single-stranded DNA-binding protein, mitochondrial precursor (Mt-SSB) (MtSSB) (PWP1-interacting protein 17). [Source:SWISSPROT;Acc:Q04837]	600439	6742	0.224755
mwghuman30K#A:04112	NM_001009	1	1,1,1,1,1,1,1,1,1,1,1,1,1,1,1,1,1,1,1,1,1	obshuman30K#A:04112	NM_001009	40S ribosomal protein S5. [Source:SWISSPROT;Acc:P46782]	603630	6193	0.304108
mwghuman30K#A:04925	NM_006479	1	1,1,1,1,1,1,1,1,1,1,1,1,1,1,1,1,1,1,1,1,1	obshuman30K#A:04925	NM_006479	RAD51-interacting protein. [Source:RefSeq;Acc:NM_006479]	603070	10635	-0.142389
mwghuman30K#A:04918	NM_003001	1	1,1,1,1,1,1,1,1,1,1,1,1,1,1,1,1,1,1,1,1,1	obshuman30K#A:04918	NM_003001	Succinate dehydrogenase cytochrome b560 subunit, mitochondrial precursor (Integral membrane protein CII-3) (QPS1) (QPs-1) (Succinate dehydrogenase complex subunit C) (Succinate-ubiquinone oxidoreductase cytochrome B large subunit) (CYBL). [Source:SWISSPROT;Acc:Q99643]	602413	6391	-0.322757
mwghuman30K#B:3765	NM_002803	1	1,1,1,1,1,1,1,1,1,1,1,1,1,1,1,1,1,1,1,1,1	obshuman30K#B:3765	NM_002803	26S protease regulatory subunit 7 (MSS1 protein). [Source:SWISSPROT;Acc:P35998]	154365	5701	0.336369
mwghuman30K#B:3769	NM_014486	1	1,1,1,1,1,1,1,1,1,1,1,1,1,1,1,1,1,1,1,1,1	obshuman30K#B:3769	NM_014486	intraflagellar transport protein IFT20. [Source:RefSeq;Acc:NM_174887]		90410	-0.0814271
mwghuman30K#B:3748	NM_002520	1	1,1,1,1,1,1,1,1,1,1,1,1,1,1,1,1,1,1,1,1,1	obshuman30K#B:3748	NM_002520	Nucleophosmin (NPM) (Nucleolar phosphoprotein B23) (Numatrin) (Nucleolar protein NO38). [Source:SWISSPROT;Acc:P06748]	164040	4869	0.0562765
mwghuman30K#B:3746	NM_004990	1	1,1,1,1,1,1,1,1,1,1,1,1,1,1,1,1,1,1,1,1,1	obshuman30K#B:3746	NM_004990	Methionyl-tRNA synthetase (EC 6.1.1.10) (Methionine--tRNA ligase) (MetRS). [Source:SWISSPROT;Acc:P56192]	156560	4141	0.157218
mwghuman30K#B:3758	NM_003095	1	1,1,1,1,1,1,1,1,1,1,1,1,1,1,1,1,1,1,1,1,1	obshuman30K#B:3758	NM_003095	Small nuclear ribonucleoprotein F (snRNP-F) (Sm protein F) (Sm-F) (SmF). [Source:SWISSPROT;Acc:Q15356]	603541	6636	-0.0605107
mwghuman30K#B:3799	BC002892	1	1,1,1,1,1,1,1,1,1,1,1,1,1,1,1,1,1,1,1,1,1	obshuman30K#B:3799		clone image:3940152			-0.0390286
mwghuman30K#B:3815	NM_024329	1	1,1,1,1,1,1,1,1,1,1,1,1,1,1,1,1,1,1,1,1,1	obshuman30K#B:3815	NM_024329	Swiprosin 1. [Source:SWISSPROT;Acc:Q96C19]		79180	-0.0273485
mwghuman30K#B:3806	NM_014486	1	1,1,1,1,1,1,1,1,1,1,1,1,1,1,1,1,1,1,1,1,1	obshuman30K#B:3806	NM_014486	Prostacyclin synthase (EC 5.3.99.4) (Prostaglandin I2 synthase). [Source:SWISSPROT;Acc:Q16647]	145500	5740	-0.421211
mwghuman30K#A:04894	NM_006942	1	1,1,1,1,1,1,1,1,1,1,1,1,1,1,1,1,1,1,1,1,1	obshuman30K#A:04894	NM_006942	SOX-15 protein (SOX-20 protein) (SOX-12 protein). [Source:SWISSPROT;Acc:O60248]	601297	6665	0.314412
mwghuman30K#B:5999	XM_097820	1	1,1,1,1,1,1,1,1,1,1,1,1,1,1,1,1,1,1,1,1,1	obshuman30K#B:5999	XM_097820	hypothetical protein xp_097820; loc150150			-0.442721
mwghuman30K#B:5998	XM_032944	1	1,1,1,1,1,1,1,1,1,1,1,1,1,1,1,1,1,1,1,1,1	obshuman30K#B:5998	XM_032944	similar to hypothetical protein dkfzp434f142; loc90611			0.139513
mwghuman30K#B:3847	NM_031452	1	1,1,1,1,1,1,1,1,1,1,1,1,1,1,1,1,1,1,1,1,1	obshuman30K#B:3847	NM_031452	hypothetical protein mgc2560; mgc2560		83640	0.052655
mwghuman30K#B:5991	NM_004705	1	1,1,1,1,1,1,1,1,1,1,1,1,1,1,1,1,1,1,1,1,1	obshuman30K#B:5991	NM_004705	52 kDa repressor of the inhibitor of the protein kinase (p58IPK- interacting protein) (58 kDa interferon-induced protein kinase- interacting protein) (P52rIPK) (Death associated protein 4) (THAP domain protein 0). [Source:SWISSPROT;Acc:O43422]	607374	5612	0.0741828
mwghuman30K#B:5977	XM_092050	1	1,1,1,1,1,1,1,1,1,1,1,1,1,1,1,1,1,1,1,1,1	obshuman30K#B:5977	XM_092050	similar to zinc finger protein 302; loc163171			0.283179
mwghuman30K#B:3828	NM_005184	1	1,1,1,1,1,1,1,1,1,1,1,1,1,1,1,1,1,1,1,1,1	obshuman30K#B:3828	XM_057664	calmodulin 2 phosphorylase kinase delta; calm2	114183	808	-0.310437
mwghuman30K#B:5968	XM_032455	1	1,1,1,1,1,1,1,1,1,1,1,1,1,1,1,1,1,1,1,1,1	obshuman30K#B:5968	XM_032455	Homo sapiens DKFZP434B061 protein (DKFZP434B061), mRNA			-0.113607
mwghuman30K#A:04844	NM_001697	1	1,1,1,1,1,1,1,1,1,1,1,1,1,1,1,1,1,1,1,1,1	obshuman30K#A:04844	NM_001697	ATP synthase oligomycin sensitivity conferral protein, mitochondrial precursor (EC 3.6.3.14) (OSCP). [Source:SWISSPROT;Acc:P48047]	600828	539	0.130957
mwghuman30K#A:04814	NM_003600	1	1,1,1,1,1,1,1,1,1,1,1,1,1,1,1,1,1,1,1,1,1	obshuman30K#A:04814	NM_003600	Serine/threonine kinase 6 (EC 2.7.1.37) (Serine/threonine kinase 15) (Aurora/IPL1-related kinase 1) (Aurora-related kinase 1) (hARK1) (Aurora-A) (Breast-tumor-amplified kinase). [Source:SWISSPROT;Acc:O14965]	603072	6790	-0.301072
mwghuman30K#A:04880	NM_016067	1	1,1,1,1,1,1,1,1,1,1,1,1,1,1,1,1,1,1,1,1,1	obshuman30K#A:04880	NM_016067	28S ribosomal protein S18c, mitochondrial precursor (MRP-S18-c) (Mrps18c) (MRP-S18-1) (CGI-134). [Source:SWISSPROT;Acc:Q9Y3D5]		51023	-0.213992
mwghuman30K#B:1522_hk1	NM_005548	1	1,1,1,1,1,1,1,1,1,1,1,1,1,1,1,1,1,1,1,1,1			housekeeping gene replicate1: lysyl-trna synthetase nuclear mitochondrial product alternatively spliced isoform spliced; clone mgc:1404 image:2963032; kiaa0070 lysyl trna synthetase.; ensembl prediction; kars	601421	3735	-0.0854669
mwghuman30K#B:1522_hk2	NM_005548	1	1,1,1,1,1,1,1,1,1,1,1,1,1,1,1,1,1,1,1,1,1			housekeeping gene replicate2: lysyl-trna synthetase nuclear mitochondrial product alternatively spliced isoform spliced; clone mgc:1404 image:2963032; kiaa0070 lysyl trna synthetase.; ensembl prediction; kars	601421	3735	-0.0365893
mwghuman30K#A:04801	NM_005870	1	1,1,1,1,1,1,1,1,1,1,1,1,1,1,1,1,1,1,1,1,1	obshuman30K#A:04801	NM_005870	Sin3 associated polypeptide p18 (2HOR0202). [Source:SWISSPROT;Acc:O00422]	602949	10284	0.0554626
mwghuman30K#A:04805	NM_006360	1	1,1,1,1,1,1,1,1,1,1,1,1,1,1,1,1,1,1,1,1,1	obshuman30K#A:04805	NM_006360	dendritic cell protein. [Source:RefSeq;Acc:NM_006360]	609641	10480	-0.285938
mwghuman30K#B:3622	BC000845	1	1,1,1,1,1,1,1,1,1,1,1,1,1,1,1,1,1,1,1,1,1	obshuman30K#B:3622		clone image:3457769			-0.269184
mwghuman30K#B:3637	BC000979	1	1,1,1,1,1,1,1,1,1,1,1,1,1,1,1,1,1,1,1,1,1	obshuman30K#B:3637		similar to hypothetical protein clone mgc:5278 image:2901163			-0.0152311
mwghuman30K#A:06988	NM_020194	1	1,1,1,1,1,1,1,1,1,1,1,1,1,1,1,1,1,1,1,1,1	obshuman30K#A:06988	NM_020194	GL004 protein. [Source:RefSeq;Acc:NM_020194]		56947	0.211925
mwghuman30K#B:3647	NM_000996	1	1,1,1,1,1,1,1,1,1,1,1,1,1,1,1,1,1,1,1,1,1	obshuman30K#B:3647	NM_000996	60S ribosomal protein L35a. [Source:SWISSPROT;Acc:P18077]	180468	6165	-0.24978
mwghuman30K#B:3663	NM_005016	1	1,1,1,1,1,1,1,1,1,1,1,1,1,1,1,1,1,1,1,1,1	obshuman30K#B:3663	XM_031585	Poly(rC)-binding protein 2 (Alpha-CP2) (hnRNP-E2). [Source:SWISSPROT;Acc:Q15366]	601210	5094	0.145696
mwghuman30K#B:3669	XM_052641	1	1,1,1,1,1,1,1,1,1,1,1,1,1,1,1,1,1,1,1,1,1	obshuman30K#B:3669	XM_052641	achaete-scute complex homolog-like 1; ascl1			0.375899
mwghuman30K#B:3694	NM_032637	1	1,1,1,1,1,1,1,1,1,1,1,1,1,1,1,1,1,1,1,1,1	obshuman30K#B:3694	NM_032637	S-phase kinase-associated protein 2 (F-box protein Skp2) (Cyclin A/CDK2-associated protein p45) (p45skp2). [Source:SWISSPROT;Acc:Q13309]	601436	6502	0.0574799
mwghuman30K#B:3696	NM_006023	1	1,1,1,1,1,1,1,1,1,1,1,1,1,1,1,1,1,1,1,1,1	obshuman30K#B:3696	NM_006023	D123 gene product. [Source:RefSeq;Acc:NM_006023]		8872	-0.176609
mwghuman30K#B:5917	NM_152943.1	1	1,1,1,1,1,1,1,1,1,1,1,1,1,1,1,1,1,1,1,1,1	obshuman30K#B:5917	XM_031851	Homo sapiens zinc finger protein 268 (ZNF268), transcript variant B, mRNA			-0.233259
mwghuman30K#B:5813	XM_030283	1	1,1,1,1,1,1,1,1,1,1,1,1,1,1,1,1,1,1,1,1,1	obshuman30K#B:5813	XM_030283	hypothetical protein xp_030283; loc90246			0.133352
mwghuman30K#A:04770	NM_005066	1	1,1,1,1,1,1,1,1,1,1,1,1,1,1,1,1,1,1,1,1,1	obshuman30K#A:04770	NM_005066	Splicing factor, proline-and glutamine-rich (Polypyrimidine tract- binding protein-associated splicing factor) (PTB-associated splicing factor) (PSF) (DNA-binding P52/P100 complex, 100 kDa subunit). [Source:SWISSPROT;Acc:P23246]	605199	6421	0.527066
mwghuman30K#A:04794	NM_015535	1	1,1,1,1,1,1,1,1,1,1,1,1,1,1,1,1,1,1,1,1,1	obshuman30K#A:04794	NM_015535	DNA polymerase-transactivated protein 6. [Source:RefSeq;Acc:NM_015535]		26010	0.217052
mwghuman30K#B:5860	NM_014486	1	1,1,1,1,1,1,1,1,1,1,1,1,1,1,1,1,1,1,1,1,1	obshuman30K#B:5860	NM_014486	neuronal thread protein; ad7c-ntp			-0.0098645
mwghuman30K#B:3731	NM_002386	1	1,1,1,1,1,1,1,1,1,1,1,1,1,1,1,1,1,1,1,1,1	obshuman30K#B:3731	XM_084207	Tubulin beta-4 chain (Tubulin beta-III). [Source:SWISSPROT;Acc:Q13509]	155555	4157	0.28767
mwghuman30K#B:5897	XM_031517	1	1,1,1,1,1,1,1,1,1,1,1,1,1,1,1,1,1,1,1,1,1	obshuman30K#B:5897	XM_031517	similar to envelope protein; loc90408			0.127681
mwghuman30K#B:5896	XM_031502	1	1,1,1,1,1,1,1,1,1,1,1,1,1,1,1,1,1,1,1,1,1	obshuman30K#B:5896	XM_031502	hypothetical protein xp_031502; loc90406			-0.107083
mwghuman30K#A:04729	NM_006186	1	1,1,1,1,1,1,1,1,1,1,1,1,1,1,1,1,1,1,1,1,1	obshuman30K#A:04729	NM_006186	Orphan nuclear receptor NURR1 (Immediate-early response protein NOT) (Transcriptionally inducible nuclear receptor). [Source:SWISSPROT;Acc:P43354]	168600	4929	-0.053449
mwghuman30K#A:06827	NM_000986	1	1,1,1,1,1,1,1,1,1,1,1,1,1,1,1,1,1,1,1,1,1	obshuman30K#A:06827	NM_000986	60S ribosomal protein L24 (L30). [Source:SWISSPROT;Acc:P83731]	604180	6152	0.102056
mwghuman30K#A:06603_hk1	NM_002794	1	1,1,1,1,1,1,1,1,1,1,1,1,1,1,1,1,1,1,1,1,1			Proteasome subunit beta type 2 (EC 3.4.25.1) (Proteasome component C7-I) (Macropain subunit C7-I) (Multicatalytic endopeptidase complex subunit C7-I). [Source:SWISSPROT;Acc:P49721]	602175	5690	0.171946
mwghuman20K#5417_hk2	mwghuman20K#5417	1	1,1,1,1,1,1,1,1,1,1,1,1,1,1,1,1,1,1,1,1,1			housekeeping gene replicate2: histone h3.3			0.105402
mwghuman30K#A:06886	NM_003096	1	1,1,1,1,1,1,1,1,1,1,1,1,1,1,1,1,1,1,1,1,1	obshuman30K#A:06886	XM_015513	Small nuclear ribonucleoprotein G (snRNP-G) (Sm protein G) (Sm-G) (SmG). [Source:SWISSPROT;Acc:Q15357]	603542	6637	-0.0386847
mwghuman30K#A:06881	NM_004202	1	1,1,1,1,1,1,1,1,1,1,1,1,1,1,1,1,1,1,1,1,1	obshuman30K#A:06881	NM_004202	Thymosin beta-4, Y-chromosomal. [Source:SWISSPROT;Acc:O14604]	400017	9087	-0.147121
mwghuman30K#A:06847	NM_016077	1	1,1,1,1,1,1,1,1,1,1,1,1,1,1,1,1,1,1,1,1,1	obshuman30K#A:06847	NM_016077	Protein CGI-147. [Source:SWISSPROT;Acc:Q9Y3E5]	608625	51651	0.228523
mwghuman30K#B:3995	NM_006294	1	1,1,1,1,1,1,1,1,1,1,1,1,1,1,1,1,1,1,1,1,1	obshuman30K#B:3995	NM_006294	Ubiquinol-cytochrome C reductase complex 14 kDa protein (EC 1.10.2.2) (Complex III subunit VI) (QP-C). [Source:SWISSPROT;Acc:P14927]	124000	7381	-0.396268
mwghuman30K#A:04682	NM_005339	1	1,1,1,1,1,1,1,1,1,1,1,1,1,1,1,1,1,1,1,1,1	obshuman30K#A:04682	NM_005339	Ubiquitin-conjugating enzyme E2-25 kDa (EC 6.3.2.19) (Ubiquitin-protein ligase) (Ubiquitin carrier protein) (Huntingtin interacting protein 2) (HIP-2). [Source:SWISSPROT;Acc:P27924]	602846	3093	0.0217825
mwghuman30K#A:04664	NM_005494	1	1,1,1,1,1,1,1,1,1,1,1,1,1,1,1,1,1,1,1,1,1	obshuman30K#A:04664	NM_005494	DnaJ homolog subfamily B member 6 (Heat shock protein J2) (HSJ-2) (MSJ-1) (HHDJ1) (MRJ). [Source:SWISSPROT;Acc:O75190]		10049	0.555483
mwghuman30K#A:04665	NM_020300	1	1,1,1,1,1,1,1,1,1,1,1,1,1,1,1,1,1,1,1,1,1	obshuman30K#A:04665	NM_020300	Microsomal glutathione S-transferase 1 (EC 2.5.1.18) (Microsomal GST- 1) (Microsomal GST-I). [Source:SWISSPROT;Acc:P10620]	138330	4257	0.0752778
mwghuman30K#A:04649	NM_001539	1	1,1,1,1,1,1,1,1,1,1,1,1,1,1,1,1,1,1,1,1,1	obshuman30K#A:04649	NM_001539	DnaJ homolog subfamily A member 1 (Heat shock 40 kDa protein 4) (DnaJ protein homolog 2) (HSJ-2) (HSDJ). [Source:SWISSPROT;Acc:P31689]	602837	3301	0.111722
mwghuman30K#A:04608	NM_025221	1	1,1,1,1,1,1,1,1,1,1,1,1,1,1,1,1,1,1,1,1,1	obshuman30K#A:04608	NM_025221	Homo sapiens Kv channel interacting protein 4 (KCNIP4), transcript variant 1, mRNA			-0.59298
mwghuman30K#B:8041	NM_006986	1	1,1,1,1,1,1,1,1,1,1,1,1,1,1,1,1,1,1,1,1,1	obshuman30K#B:8041	NM_006986	Melanoma-associated antigen D1 (MAGE-D1 antigen) (Neurotrophin receptor-interacting MAGE homolog) (PRO2292) (PP2250). [Source:SWISSPROT;Acc:Q9Y5V3]	300224	9500	0.427852
mwghuman30K#B:8060	NM_014402	1	1,1,1,1,1,1,1,1,1,1,1,1,1,1,1,1,1,1,1,1,1	obshuman30K#B:8060	NM_014402	Ubiquinol-cytochrome C reductase complex ubiquinone-binding protein QP-C (EC 1.10.2.2) (Ubiquinol-cytochrome C reductase complex 9.5 kDa protein) (Complex III subunit VII). [Source:SWISSPROT;Acc:O14949]		27089	-0.00516272
mwghuman30K#A:06705	NM_004593	1	1,1,1,1,1,1,1,1,1,1,1,1,1,1,1,1,1,1,1,1,1	obshuman30K#A:06705	NM_004593	Arginine/serine-rich splicing factor 10 (Transformer-2-beta) (HTRA2- beta) (Transformer 2 protein homolog) (Silica-induced protein 41) (RA301). [Source:SWISSPROT;Acc:Q15815]	602719	6434	0.236949
mwghuman30K#A:06708	NM_016001	1	1,1,1,1,1,1,1,1,1,1,1,1,1,1,1,1,1,1,1,1,1	obshuman30K#A:06708		clone cdabp0061 mrna sequence; similar to cgi-48 protein with genbank accession number af151806		51096	0.307288
mwghuman30K#B:8008	AJ249731	1	1,1,1,1,1,1,1,1,1,1,1,1,1,1,1,1,1,1,1,1,1	obshuman30K#B:8008		g8 protein located in the class iii region of major histocompatibility complex			-0.488635
mwghuman30K#B:8017	U09500	1	1,1,1,1,1,1,1,1,1,1,1,1,1,1,1,1,1,1,1,1,1	obshuman30K#B:8017		mitochondrion cytochrome b			0.0962919
mwghuman30K#B:8019	NM_003586	1	1,1,1,1,1,1,1,1,1,1,1,1,1,1,1,1,1,1,1,1,1	obshuman30K#B:8019	NM_003586	double C2-like domains, alpha. [Source:RefSeq;Acc:NM_003586]	604567	8448	0.0917119
mwghuman30K#B:8028	NM_021092	1	1,1,1,1,1,1,1,1,1,1,1,1,1,1,1,1,1,1,1,1,1	obshuman30K#B:8028	NM_021092	pancreatic polypeptide 2. [Source:RefSeq;Acc:NM_021092]	606638	23614	0.00271244
mwghuman30K#B:8035	XM_058073	1	1,1,1,1,1,1,1,1,1,1,1,1,1,1,1,1,1,1,1,1,1	obshuman30K#B:8035	XM_058073	Nuclear pore complex protein Nup205 (Nucleoporin Nup205) (205 kDa nucleoporin). [Source:SWISSPROT;Acc:Q92621]			0.161893
mwghuman30K#A:06720	NM_006793	1	1,1,1,1,1,1,1,1,1,1,1,1,1,1,1,1,1,1,1,1,1	obshuman30K#A:06720	NM_006793	Thioredoxin-dependent peroxide reductase, mitochondrial precursor (EC 1.11.1.-) (Peroxiredoxin 3) (Antioxidant protein 1) (AOP-1) (MER5 protein homolog) (HBC189) (PRX III). [Source:SWISSPROT;Acc:P30048]	604769	10935	0.331307
mwghuman30K#B:3864	BC004134	1	1,1,1,1,1,1,1,1,1,1,1,1,1,1,1,1,1,1,1,1,1	obshuman30K#B:3864		similar to advillin clone mgc:1461 image:2961396			-0.0415799
mwghuman30K#A:06726	NM_014184	1	1,1,1,1,1,1,1,1,1,1,1,1,1,1,1,1,1,1,1,1,1	obshuman30K#A:06726	NM_014184	Protein HSPC163. [Source:SWISSPROT;Acc:Q9P003]		29097	0.0771575
mwghuman30K#A:06719	NM_001418	1	1,1,1,1,1,1,1,1,1,1,1,1,1,1,1,1,1,1,1,1,1	obshuman30K#A:06719	NM_001418	eukaryotic translation initiation factor 4 gamma, 2; eif4g2"	602325	1982	0.572514
mwghuman30K#B:3878	BC004241	1	1,1,1,1,1,1,1,1,1,1,1,1,1,1,1,1,1,1,1,1,1	obshuman30K#B:3878		similar to laminin alpha clone mgc:10389 image:3623597			0.227512
mwghuman30K#B:3876	L26953	1	1,1,1,1,1,1,1,1,1,1,1,1,1,1,1,1,1,1,1,1,1	obshuman30K#B:3876		chromosomal protein			-0.530339
mwghuman30K#B:3885	NM_031439	1	1,1,1,1,1,1,1,1,1,1,1,1,1,1,1,1,1,1,1,1,1	obshuman30K#B:3885	NM_031439	Transcription factor SOX-7. [Source:SWISSPROT;Acc:Q9BT81]		83595	0.518486
mwghuman30K#A:04581	NM_003653	1	1,1,1,1,1,1,1,1,1,1,1,1,1,1,1,1,1,1,1,1,1	obshuman30K#A:04581	NM_003653	COP9 constitutive photomorphogenic homolog subunit 3; COP9 complex subunit 3; JAB1-containing signalosome subunit 3. [Source:RefSeq;Acc:NM_003653]	604665	8533	0.317177
mwghuman30K#B:3972	NM_032689.3	1	1,1,1,1,1,1,1,1,1,1,1,1,1,1,1,1,1,1,1,1,1	obshuman30K#B:3972	XM_032274	Homo sapiens zinc finger protein 607 (ZNF607), mRNA			-0.336897
mwghuman30K#C:7100	AC068038	1	1,1,1,1,1,1,1,1,1,1,1,1,1,1,1,1,1,1,1,1,1	obshuman30K#C:7100		ensembl genscan prediction			-0.0339309
mwghuman30K#B:3934	NM_078473	1	1,1,1,1,1,1,1,1,1,1,1,1,1,1,1,1,1,1,1,1,1	obshuman30K#B:3934	NM_078473	BBP-like protein 1 isoform b. [Source:RefSeq;Acc:NM_031940]		83877	0.312413
mwghuman30K#B:3930	BC004869	1	1,1,1,1,1,1,1,1,1,1,1,1,1,1,1,1,1,1,1,1,1	obshuman30K#B:3930		clone image:3834272			0.220673
mwghuman30K#A:04568	NM_017801	1	1,1,1,1,1,1,1,1,1,1,1,1,1,1,1,1,1,1,1,1,1	obshuman30K#A:04568		Chemokine-like factor super family member 6. [Source:SWISSPROT;Acc:Q9NX76]	607889	54918	-0.0481173
mwghuman30K#A:04520	NM_016167	1	1,1,1,1,1,1,1,1,1,1,1,1,1,1,1,1,1,1,1,1,1	obshuman30K#A:04520	NM_016167	nucleolar protein 7, 27kDa; retinoic acid repressible protein. [Source:RefSeq;Acc:NM_016167]		51406	-0.322603
mwghuman30K#A:06349	NM_000918	1	1,1,1,1,1,1,1,1,1,1,1,1,1,1,1,1,1,1,1,1,1	obshuman30K#A:06349	NM_000918	Protein disulfide isomerase precursor (PDI) (EC 5.3.4.1) (Prolyl 4- hydroxylase beta subunit) (Cellular thyroid hormone binding protein) (p55). [Source:SWISSPROT;Acc:P07237]	176790	5034	-0.37679
mwghuman30K#C:2583	K03014	1	1,1,1,1,1,1,1,1,1,1,1,1,1,1,1,1,1,1,1,1,1	obshuman30K#C:2583		mhc class ii hla-sb-beta-1 untyped clone lc11; hla sb-beta chain precursor			-0.114423
mwghuman30K#C:2575	ENSG00000126538	1	1,1,1,1,1,1,1,1,1,1,1,1,1,1,1,1,1,1,1,1,1	obshuman30K#C:2575		Argininosuccinate lyase (EC 4.3.2.1) (Arginosuccinase) (ASAL). [Source:SWISSPROT;Acc:P04424]			0.0405679
mwghuman30K#A:06313	NM_002300	1	1,1,1,1,1,1,1,1,1,1,1,1,1,1,1,1,1,1,1,1,1	obshuman30K#A:06313	NM_002300	L-lactate dehydrogenase B chain (EC 1.1.1.27) (LDH-B) (LDH heart subunit) (LDH-H). [Source:SWISSPROT;Acc:P07195]	150100	3945	0.197341
mwghuman30K#A:06384	NM_005804	1	1,1,1,1,1,1,1,1,1,1,1,1,1,1,1,1,1,1,1,1,1	obshuman30K#A:06384	NM_005804	DEAD (Asp-Glu-Ala-Asp) box polypeptide 39 isoform 2; nuclear RNA helicase, DECD variant of DEAD box family; UAP56-related helicase, 49 kDa. [Source:RefSeq;Acc:NM_138998]		10212	0.144368
mwghuman30K#A:06375	NM_000971	1	1,1,1,1,1,1,1,1,1,1,1,1,1,1,1,1,1,1,1,1,1	obshuman30K#A:06375	NM_000971	ribosomal protein l7; rpl7	604166	6129	-0.332273
mwghuman30K#A:06370	NM_014142	1	1,1,1,1,1,1,1,1,1,1,1,1,1,1,1,1,1,1,1,1,1	obshuman30K#A:06370	NM_014142	ADP-sugar pyrophosphatase YSA1H (EC 3.6.1.-) (Nucleoside diphosphate- linked moiety X motif 5) (HSPC115). [Source:SWISSPROT;Acc:Q9UKK9]	609230	11164	0.0975435
mwghuman30K#A:06359	NM_002787	1	1,1,1,1,1,1,1,1,1,1,1,1,1,1,1,1,1,1,1,1,1	obshuman30K#A:06359	NM_002787	Proteasome subunit alpha type 2 (EC 3.4.25.1) (Proteasome component C3) (Macropain subunit C3) (Multicatalytic endopeptidase complex subunit C3). [Source:SWISSPROT;Acc:P25787]	176842	5683	-0.0496307
mwghuman30K#B:5417_hk1	mwghuman20K#5417	1	1,1,1,1,1,1,1,1,1,1,1,1,1,1,1,1,1,1,1,1,1			housekeeping gene replicate1: histone h3.3			0.0544719
mwghuman30K#B:5251	NM_003874	1	1,1,1,1,1,1,1,1,1,1,1,1,1,1,1,1,1,1,1,1,1	obshuman30K#B:5251	XM_037232	CD84 antigen (leukocyte antigen); leukocyte antigen CD84. [Source:RefSeq;Acc:NM_003874]	604513	8832	-0.252143
mwghuman30K#B:5260	U52912	1	1,1,1,1,1,1,1,1,1,1,1,1,1,1,1,1,1,1,1,1,1	obshuman30K#B:5260		Leptin receptor precursor (LEP-R) (OB receptor) (OB-R) (HuB219). [Source:SWISSPROT;Acc:P48357]			-0.453938
mwghuman30K#B:5261	NM_004060	1	1,1,1,1,1,1,1,1,1,1,1,1,1,1,1,1,1,1,1,1,1	obshuman30K#B:5261		Cyclin G1 (Cyclin G). [Source:SWISSPROT;Acc:P51959]	601578	900	0.460567
mwghuman30K#B:2403	NM_032177	1	1,1,1,1,1,1,1,1,1,1,1,1,1,1,1,1,1,1,1,1,1	obshuman30K#B:2403	NM_032177	hypothetical protein flj13193; flj13193		84137	-0.209521
mwghuman30K#B:5295	U64570	1	1,1,1,1,1,1,1,1,1,1,1,1,1,1,1,1,1,1,1,1,1	obshuman30K#B:5295		Myelin-oligodendrocyte glycoprotein precursor. [Source:SWISSPROT;Acc:Q16653]			-0.100247
mwghuman30K#B:5290	XM_045605	1	1,1,1,1,1,1,1,1,1,1,1,1,1,1,1,1,1,1,1,1,1	obshuman30K#B:5290	XM_045605	similar to ctg26 alternate open reading frame; loc144345			0.389779
mwghuman30K#B:5229	NM_003377	1	1,1,1,1,1,1,1,1,1,1,1,1,1,1,1,1,1,1,1,1,1	obshuman30K#B:5229	NM_003377	vascular endothelial growth factor b; vegfb	601398	7423	0.47199
mwghuman30K#B:5224	NM_002520	1	1,1,1,1,1,1,1,1,1,1,1,1,1,1,1,1,1,1,1,1,1	obshuman30K#B:5224	XM_092163	Nucleophosmin (NPM) (Nucleolar phosphoprotein B23) (Numatrin) (Nucleolar protein NO38). [Source:SWISSPROT;Acc:P06748]	164040	4869	0.0210671
mwghuman30K#B:5212	NM_014486	1	1,1,1,1,1,1,1,1,1,1,1,1,1,1,1,1,1,1,1,1,1	obshuman30K#B:5212	NM_014486	Caspase-7 precursor (EC 3.4.22.-) (ICE-like apoptotic protease 3) (ICE-LAP3) (Apoptotic protease Mch-3) (CMH-1). [Source:SWISSPROT;Acc:P55210]	601761	840	-0.455659
mwghuman30K#B:5208	NM_006885	1	1,1,1,1,1,1,1,1,1,1,1,1,1,1,1,1,1,1,1,1,1	obshuman30K#B:5208	NM_006885	at-binding transcription factor 1; atbf1	104155	463	-0.333359
mwghuman30K#A:10723	NM_005556	1	1,1,1,1,1,1,1,1,1,1,1,1,1,1,1,1,1,1,1,1,1	obshuman30K#A:10723	NM_005556	Keratin, type II cytoskeletal 7 (Cytokeratin 7) (K7) (CK 7) (Sarcolectin). [Source:SWISSPROT;Acc:P08729]	148059	3855	0.161355
mwghuman30K#C:0859	NM_024551	1	1,1,1,1,1,1,1,1,1,1,1,1,1,1,1,1,1,1,1,1,1	obshuman30K#C:0859		Adiponectin receptor protein 2. [Source:SWISSPROT;Acc:Q86V24]	607946	79602	-0.574135
mwghuman30K#C:0841	NM_006098	1	1,1,1,1,1,1,1,1,1,1,1,1,1,1,1,1,1,1,1,1,1	obshuman30K#C:0841		Guanine nucleotide-binding protein beta subunit-like protein 12.3 (P205) (Receptor of activated protein kinase C 1) (RACK1) (Receptor for activated C kinase). [Source:SWISSPROT;Acc:P25388]	176981	10399	0.244466
mwghuman30K#B:2394	NM_017975	1	1,1,1,1,1,1,1,1,1,1,1,1,1,1,1,1,1,1,1,1,1	obshuman30K#B:2394		cdna flj13113 fis clone nt2rp3002590; unnamed protein product		55055	0.145178
mwghuman30K#A:10701	NM_006400	1	1,1,1,1,1,1,1,1,1,1,1,1,1,1,1,1,1,1,1,1,1	obshuman30K#A:10701	NM_006400	Dynactin complex 50 kDa subunit (50 kDa dynein-associated polypeptide) (Dynamitin) (DCTN-50) (Dynactin 2). [Source:SWISSPROT;Acc:Q13561]	607376	10540	-0.118059
mwghuman30K#B:9746	NM_007363	1	1,1,1,1,1,1,1,1,1,1,1,1,1,1,1,1,1,1,1,1,1	obshuman30K#B:9746		54 kDa nuclear RNA- and DNA-binding protein (p54(nrb)) (p54nrb) (55 kDa nuclear protein) (NMT55) (Non-POU domain-containing octamer- binding protein) (DNA-binding P52/P100 complex, 52 kDa subunit). [Source:SWISSPROT;Acc:Q15233]	300084	4841	0.173
mwghuman30K#B:9729	XM_105530	1	1,1,1,1,1,1,1,1,1,1,1,1,1,1,1,1,1,1,1,1,1	obshuman30K#B:9729	XM_105530	hypothetical protein xp_105530; loc166051	163910	3151	-0.221863
mwghuman30K#B:9734	NM_031314	1	1,1,1,1,1,1,1,1,1,1,1,1,1,1,1,1,1,1,1,1,1	obshuman30K#B:9734	NM_031314	Heterogeneous nuclear ribonucleoproteins C1/C2 (hnRNP C1 / hnRNP C2). [Source:SWISSPROT;Acc:P07910]	164020	3183	-0.725606
mwghuman30K#B:9793	NM_013299	1	1,1,1,1,1,1,1,1,1,1,1,1,1,1,1,1,1,1,1,1,1	obshuman30K#B:9793		similar to protein predicted by clone 23627 mgc:4530 image:3010650		29901	-0.0679588
mwghuman30K#C:0877	XM_052984	1	1,1,1,1,1,1,1,1,1,1,1,1,1,1,1,1,1,1,1,1,1	obshuman30K#C:0877	XM_052984	hypothetical protein xp_052984; loc112597		112597	0.138759
mwghuman30K#B:9771	S72469	1	1,1,1,1,1,1,1,1,1,1,1,1,1,1,1,1,1,1,1,1,1	obshuman30K#B:9771		adenosine deaminase {alu 1-alu 3 repeats exon deletion joint region}			0.00394661
mwghuman30K#B:9770	S71805	1	1,1,1,1,1,1,1,1,1,1,1,1,1,1,1,1,1,1,1,1,1	obshuman30K#B:9770		tlsfus...erg {translocation}; rna-binding protein; this sequence comes from			-0.506341
mwghuman30K#A:06446	NM_004092	1	1,1,1,1,1,1,1,1,1,1,1,1,1,1,1,1,1,1,1,1,1	obshuman30K#A:06446	NM_004092	Enoyl-CoA hydratase, mitochondrial precursor (EC 4.2.1.17) (Short chain enoyl-CoA hydratase) (SCEH) (Enoyl-CoA hydratase 1). [Source:SWISSPROT;Acc:P30084]	602292	1892	0.125923
mwghuman30K#A:06433	NM_014056	1	1,1,1,1,1,1,1,1,1,1,1,1,1,1,1,1,1,1,1,1,1	obshuman30K#A:06433	NM_014056	dkfzp564k247 protein; dkfzp564k247		25994	-0.099564
mwghuman30K#A:06456	NM_005072	1	1,1,1,1,1,1,1,1,1,1,1,1,1,1,1,1,1,1,1,1,1	obshuman30K#A:06456	NM_005072	Solute carrier family 12 member 4 (Electroneutral potassium-chloride cotransporter 1) (Erythroid K-Cl cotransporter 1) (hKCC1). [Source:SWISSPROT;Acc:Q9UP95]	604119	6560	0.00997254
mwghuman30K#A:06479	NM_003908	1	1,1,1,1,1,1,1,1,1,1,1,1,1,1,1,1,1,1,1,1,1	obshuman30K#A:06479	NM_003908	Eukaryotic translation initiation factor 2 subunit 2 (Eukaryotic translation initiation factor 2 beta subunit) (eIF-2-beta). [Source:SWISSPROT;Acc:P20042]	603908	8894	-0.0233821
mwghuman30K#A:06495	NM_004893	1	1,1,1,1,1,1,1,1,1,1,1,1,1,1,1,1,1,1,1,1,1	obshuman30K#A:06495	NM_004893	Core histone macro-H2A.1 (Histone macroH2A1) (mH2A1) (H2A.y) (H2A/y). [Source:SWISSPROT;Acc:O75367]		9555	0.13467
mwghuman30K#C:2600	NM_198587	1	1,1,1,1,1,1,1,1,1,1,1,1,1,1,1,1,1,1,1,1,1	obshuman30K#C:2600		Regulator of G-protein signaling 12 (RGS12). [Source:SWISSPROT;Acc:O14924]	602512	6002	-0.161191
mwghuman30K#B:2521	NM_052847	1	1,1,1,1,1,1,1,1,1,1,1,1,1,1,1,1,1,1,1,1,1	obshuman30K#B:2521	XM_086123	Guanine nucleotide-binding protein G(I)/G(S)/G(O) gamma-7 subunit. [Source:SWISSPROT;Acc:O60262]		90274	0.329836
mwghuman30K#C:2675	NM_004255	1	1,1,1,1,1,1,1,1,1,1,1,1,1,1,1,1,1,1,1,1,1	obshuman30K#C:2675		Cytochrome c oxidase polypeptide Va, mitochondrial precursor (EC 1.9.3.1). [Source:SWISSPROT;Acc:P20674]	603773	9377	-0.0576805
mwghuman30K#B:5362	U88153	1	1,1,1,1,1,1,1,1,1,1,1,1,1,1,1,1,1,1,1,1,1	obshuman30K#B:5362		proline-, glutamic acid-, leucine-rich protein 1; proline and glutamic acid rich nuclear protein; modulator of nongenomic activity of estrogen receptor. [Source:RefSeq;Acc:NM_014389]	609455	27043	0.06495
mwghuman30K#B:2489	NM_032191	1	1,1,1,1,1,1,1,1,1,1,1,1,1,1,1,1,1,1,1,1,1	obshuman30K#B:2489	NM_032191	hypothetical protein flj14326; flj14326			0.1481
mwghuman30K#C:0932	NM_002032	1	1,1,1,1,1,1,1,1,1,1,1,1,1,1,1,1,1,1,1,1,1	obshuman30K#C:0932		Ferritin heavy chain (Ferritin H subunit). [Source:SWISSPROT;Acc:P02794]	134770	2495	-0.518395
mwghuman30K#B:9631	NM_025220	1	1,1,1,1,1,1,1,1,1,1,1,1,1,1,1,1,1,1,1,1,1	obshuman30K#B:9631	NM_025220	ADAM 33 precursor (EC 3.4.24.-) (A disintegrin and metalloproteinase domain 33). [Source:SWISSPROT;Acc:Q9BZ11]	607114	80332	-0.208519
mwghuman30K#A:10626	NM_015991	1	1,1,1,1,1,1,1,1,1,1,1,1,1,1,1,1,1,1,1,1,1	obshuman30K#A:10626		Complement C1q subcomponent, A chain precursor. [Source:SWISSPROT;Acc:P02745]	120550	712	-0.171993
mwghuman30K#A:10648	NM_024165	1	1,1,1,1,1,1,1,1,1,1,1,1,1,1,1,1,1,1,1,1,1	obshuman30K#A:10648	NM_024165	PHD finger protein 1 (PHF1 protein). [Source:SWISSPROT;Acc:O43189]	602881	5252	0.274718
mwghuman30K#A:08048	NM_003254	1	1,1,1,1,1,1,1,1,1,1,1,1,1,1,1,1,1,1,1,1,1	obshuman30K#A:08048	NM_003254	Metalloproteinase inhibitor 1 precursor (TIMP-1) (Erythroid potentiating activity) (EPA) (Tissue inhibitor of metalloproteinases) (Fibroblast collagenase inhibitor) (Collagenase inhibitor). [Source:SWISSPROT;Acc:P01033]	305370	7076	0.0536451
mwghuman30K#A:06593	NM_003403	1	1,1,1,1,1,1,1,1,1,1,1,1,1,1,1,1,1,1,1,1,1	obshuman30K#A:06593	NM_003403	Transcriptional repressor protein YY1 (Yin and yang 1) (YY-1) (Delta transcription factor) (NF-E1). [Source:SWISSPROT;Acc:P25490]	600013	7528	0.0695034
mwghuman30K#A:06592	NM_006937	1	1,1,1,1,1,1,1,1,1,1,1,1,1,1,1,1,1,1,1,1,1	obshuman30K#A:06592	XM_059794	similar to smt3 (suppressor of mif two 3, yeast) homolog 2 (h. sapiens); loc135636"	603042	6613	0.28672
mwghuman30K#A:08003	NM_006233	1	1,1,1,1,1,1,1,1,1,1,1,1,1,1,1,1,1,1,1,1,1	obshuman30K#A:08003	NM_006233	DNA-directed RNA polymerase II 14.5 kDa polypeptide (EC 2.7.7.6) (RPB9) (RPB14.5). [Source:SWISSPROT;Acc:P36954]	180662	5438	0.191282
mwghuman30K#A:08001	NM_016056	1	1,1,1,1,1,1,1,1,1,1,1,1,1,1,1,1,1,1,1,1,1	obshuman30K#A:08001	NM_016056	Z-protein (CGI-119) (S1R protein). [Source:SWISSPROT;Acc:Q9HC24]		51643	0.0431938
mwghuman30K#A:06573	AL133174	1	1,1,1,1,1,1,1,1,1,1,1,1,1,1,1,1,1,1,1,1,1	obshuman30K#A:06573		DJ470L14.3 (Novel protein similar to the Arp2/3 protein complex subunit p21-Arc (ARC21)). [Source:SPTREMBL;Acc:Q9H5B6]			0.145545
mwghuman30K#B:5074	NM_018129	1	1,1,1,1,1,1,1,1,1,1,1,1,1,1,1,1,1,1,1,1,1	obshuman30K#B:5074	XM_088252	Pyridoxine-5'-phosphate oxidase (EC 1.4.3.5) (Pyridoxamine-phosphate oxidase). [Source:SWISSPROT;Acc:Q9NVS9]	603287	55163	-0.151486
mwghuman30K#B:2611	NM_025041	1	1,1,1,1,1,1,1,1,1,1,1,1,1,1,1,1,1,1,1,1,1	obshuman30K#B:2611	NM_025041	hypothetical protein flj22173; flj22173		80111	-0.221906
mwghuman30K#B:5043	S67633	1	1,1,1,1,1,1,1,1,1,1,1,1,1,1,1,1,1,1,1,1,1	obshuman30K#B:5043		hla-g hla-g7.0e=class i major histocompatibility antigen {3' region exon 8}; class			-0.180275
mwghuman30K#B:5046	NM_007103	1	1,1,1,1,1,1,1,1,1,1,1,1,1,1,1,1,1,1,1,1,1	obshuman30K#B:5046	NM_007103	NADH-ubiquinone oxidoreductase 51 kDa subunit, mitochondrial precursor (EC 1.6.5.3) (EC 1.6.99.3) (Complex I-51KD) (CI-51KD). [Source:SWISSPROT;Acc:P49821]	161015	4723	-0.0633736
mwghuman30K#A:10491	NM_000099	1	1,1,1,1,1,1,1,1,1,1,1,1,1,1,1,1,1,1,1,1,1	obshuman30K#A:10491	NM_000099	Cystatin C precursor (Neuroendocrine basic polypeptide) (Gamma-trace) (Post-gamma-globulin). [Source:SWISSPROT;Acc:P01034]	105150	1471	-0.0302187
mwghuman30K#B:5023	NM_000194	1	1,1,1,1,1,1,1,1,1,1,1,1,1,1,1,1,1,1,1,1,1	obshuman30K#B:5023		Hypoxanthine-guanine phosphoribosyltransferase (EC 2.4.2.8) (HGPRT) (HGPRTase). [Source:SWISSPROT;Acc:P00492]	300322	3251	-0.0686666
mwghuman30K#B:5024	NM_000284	1	1,1,1,1,1,1,1,1,1,1,1,1,1,1,1,1,1,1,1,1,1	obshuman30K#B:5024		Pyruvate dehydrogenase E1 component alpha subunit, somatic form, mitochondrial precursor (EC 1.2.4.1) (PDHE1-A type I). [Source:SWISSPROT;Acc:P08559]	300502	5160	0.204107
mwghuman30K#A:10582	NM_003795	1	1,1,1,1,1,1,1,1,1,1,1,1,1,1,1,1,1,1,1,1,1	obshuman30K#A:10582	NM_003795	Sorting nexin 3 (SDP3 protein). [Source:SWISSPROT;Acc:O60493]	605930	8724	0.257337
mwghuman30K#A:10561	NM_016127	1	1,1,1,1,1,1,1,1,1,1,1,1,1,1,1,1,1,1,1,1,1	obshuman30K#A:10561	NM_016127	hspc035 protein; loc51669		51669	0.0158732
mwghuman30K#A:10564	NM_053275	1	1,1,1,1,1,1,1,1,1,1,1,1,1,1,1,1,1,1,1,1,1	obshuman30K#A:10564	NM_053275	60S acidic ribosomal protein P0 (L10E). [Source:SWISSPROT;Acc:P05388]	180510	6175	0.200209
mwghuman30K#A:10556	NM_004965	1	1,1,1,1,1,1,1,1,1,1,1,1,1,1,1,1,1,1,1,1,1	obshuman30K#A:10556	NM_004965	high-mobility group (nonhistone chromosomal) protein 14; hmg14	163920	3150	0.274808
mwghuman30K#B:9580	AL163280	1	1,1,1,1,1,1,1,1,1,1,1,1,1,1,1,1,1,1,1,1,1	obshuman30K#B:9580		IGSF5 protein (Fragment). [Source:SPTREMBL;Acc:Q9NSI5]			-0.543572
mwghuman30K#B:9564	NM_017627	1	1,1,1,1,1,1,1,1,1,1,1,1,1,1,1,1,1,1,1,1,1	obshuman30K#B:9564	NM_017627	Translationally controlled tumor protein (TCTP) (p23) (Histamine- releasing factor) (HRF). [Source:SWISSPROT;Acc:P13693]	600763	7178	-0.000643647
mwghuman30K#A:10526	NM_005717	1	1,1,1,1,1,1,1,1,1,1,1,1,1,1,1,1,1,1,1,1,1	obshuman30K#A:10526	NM_005717	ARP2/3 complex 16 kDa subunit (p16-ARC) (Actin-related protein 2/3 complex subunit 5). [Source:SWISSPROT;Acc:O15511]	604227	10092	-0.260375
mwghuman30K#B:9553	NM_033029	1	1,1,1,1,1,1,1,1,1,1,1,1,1,1,1,1,1,1,1,1,1	obshuman30K#B:9553	NM_033029	leishmanolysin-like (metallopeptidase M8 family); leishmanolysin-2. [Source:RefSeq;Acc:NM_033029]	609380	89782	0.345527
mwghuman30K#A:06522	NM_007108	1	1,1,1,1,1,1,1,1,1,1,1,1,1,1,1,1,1,1,1,1,1	obshuman30K#A:06522	NM_007108	Transcription elongation factor B polypeptide 2 (RNA polymerase II transcription factor SIII subunit B) (SIII p18) (Elongin B) (EloB) (Elongin 18 kDa subunit). [Source:SWISSPROT;Acc:Q15370]	600787	6923	0.129822
mwghuman30K#A:06502	NM_000987	1	1,1,1,1,1,1,1,1,1,1,1,1,1,1,1,1,1,1,1,1,1	obshuman30K#A:06502	XM_070103	60S ribosomal protein L26. [Source:SWISSPROT;Acc:Q02877]	603704	6154	0.0142356
mwghuman30K#A:06686	NM_016085	1	1,1,1,1,1,1,1,1,1,1,1,1,1,1,1,1,1,1,1,1,1	obshuman30K#A:06686	NM_016085	apoptosis related protein APR-3; p18 protein. [Source:RefSeq;Acc:NM_016085]		51374	0.178562
mwghuman30K#A:06673	NM_016091	1	1,1,1,1,1,1,1,1,1,1,1,1,1,1,1,1,1,1,1,1,1	obshuman30K#A:06673	NM_016091	Eukaryotic translation initiation factor 3 subunit 6 interacting protein (HSPC021/HSPC025). [Source:SWISSPROT;Acc:Q9Y262]		51386	-0.00036977
mwghuman30K#B:2749	NM_173705.1	1	1,1,1,1,1,1,1,1,1,1,1,1,1,1,1,1,1,1,1,1,1	obshuman30K#B:2749		Homo sapiens cytochrome c oxidase II (MTCO2), mRNA			0.335773
mwghuman30K#B:2717	NM_031935	1	1,1,1,1,1,1,1,1,1,1,1,1,1,1,1,1,1,1,1,1,1	obshuman30K#B:2717	XM_053531	hemicentin; fibulin 6. [Source:RefSeq;Acc:NM_031935]	603075	83872	0.0590138
mwghuman30K#A:10399	NM_005381	1	1,1,1,1,1,1,1,1,1,1,1,1,1,1,1,1,1,1,1,1,1	obshuman30K#A:10399	NM_005381	Nucleolin (Protein C23). [Source:SWISSPROT;Acc:P19338]	164035	4691	0.553022
mwghuman30K#B:5162	NM_005612	1	1,1,1,1,1,1,1,1,1,1,1,1,1,1,1,1,1,1,1,1,1	obshuman30K#B:5162		RE1-silencing transcription factor; neuron restrictive silencer factor; repressor binding to the X2 box. [Source:RefSeq;Acc:NM_005612]	600571	5978	0.0885821
mwghuman30K#A:10420	NM_004595	1	1,1,1,1,1,1,1,1,1,1,1,1,1,1,1,1,1,1,1,1,1	obshuman30K#A:10420	NM_004595	Spermine synthase (EC 2.5.1.22) (Spermidine aminopropyltransferase) (SPMSY). [Source:SWISSPROT;Acc:P52788]	300105	6611	0.225341
mwghuman30K#B:9467	NM_032476	1	1,1,1,1,1,1,1,1,1,1,1,1,1,1,1,1,1,1,1,1,1	obshuman30K#B:9467	NM_032476	Mitochondrial 28S ribosomal protein S6 (MRP-S6). [Source:SWISSPROT;Acc:P82932]		64968	0.215016
mwghuman30K#A:10446	NM_001011	1	1,1,1,1,1,1,1,1,1,1,1,1,1,1,1,1,1,1,1,1,1	obshuman30K#A:10446	NM_001011	ribosomal protein s7; rps7	603658	6201	0.117446
mwghuman30K#B:2678	NM_173702.1	1	1,1,1,1,1,1,1,1,1,1,1,1,1,1,1,1,1,1,1,1,1	obshuman30K#B:2678		Homo sapiens ATP synthase 6 (MTATP6), mRNA			0.257086
mwghuman30K#A:10408	NM_002954	1	1,1,1,1,1,1,1,1,1,1,1,1,1,1,1,1,1,1,1,1,1	obshuman30K#A:10408	NM_002954	40S ribosomal protein S27a. [Source:SWISSPROT;Acc:P14798]			0.151161
mwghuman30K#B:9402	AB046803	1	1,1,1,1,1,1,1,1,1,1,1,1,1,1,1,1,1,1,1,1,1	obshuman30K#B:9402		kiaa1583			0.119288
mwghuman30K#C:6678	AC069236	1	1,1,1,1,1,1,1,1,1,1,1,1,1,1,1,1,1,1,1,1,1	obshuman30K#C:6678		ensembl genscan prediction			-0.16136
mwghuman30K#B:7841	NM_002823	1	1,1,1,1,1,1,1,1,1,1,1,1,1,1,1,1,1,1,1,1,1	obshuman30K#B:7841		prothymosin-alpha pseudogene; open reading frame a; putative	188390	5757	0.517751
mwghuman30K#B:7828	NM_016947	1	1,1,1,1,1,1,1,1,1,1,1,1,1,1,1,1,1,1,1,1,1	obshuman30K#B:7828		genomic dna chromosome 6p21.3 hla class i region section 220; unknown function	605447	50854	0.215687
mwghuman30K#A:10258	NM_006409	1	1,1,1,1,1,1,1,1,1,1,1,1,1,1,1,1,1,1,1,1,1	obshuman30K#A:10258	NM_006409	Actin-related protein 2/3 complex subunit 1A (SOP2-like protein). [Source:SWISSPROT;Acc:Q92747]	604220	10552	-0.121509
mwghuman30K#B:7830	NM_002520	1	1,1,1,1,1,1,1,1,1,1,1,1,1,1,1,1,1,1,1,1,1	obshuman30K#B:7830	NM_002520	Nucleophosmin (NPM) (Nucleolar phosphoprotein B23) (Numatrin) (Nucleolar protein NO38). [Source:SWISSPROT;Acc:P06748]	164040	4869	-0.423848
mwghuman30K#B:7894	NM_022156	1	1,1,1,1,1,1,1,1,1,1,1,1,1,1,1,1,1,1,1,1,1	obshuman30K#B:7894	NM_022156	PP3111 protein. [Source:RefSeq;Acc:NM_022156]		64118	0.0191794
mwghuman30K#B:7887	NM_173708.1	1	1,1,1,1,1,1,1,1,1,1,1,1,1,1,1,1,1,1,1,1,1	obshuman30K#B:7887		Homo sapiens NADH dehydrogenase 1 (MTND1), mRNA			0.375798
mwghuman30K#C:2111	NM_004547	1	1,1,1,1,1,1,1,1,1,1,1,1,1,1,1,1,1,1,1,1,1	obshuman30K#C:2111		NADH-ubiquinone oxidoreductase B15 subunit (EC 1.6.5.3) (EC 1.6.99.3) (Complex I-B15) (CI-B15). [Source:SWISSPROT;Acc:O95168]	603840	4710	0.135479
mwghuman30K#A:08237	NM_017670	1	1,1,1,1,1,1,1,1,1,1,1,1,1,1,1,1,1,1,1,1,1	obshuman30K#A:08237	NM_017670	hypothetical protein flj20113; flj20113	608337	55611	-0.153763
mwghuman30K#C:0333	NM_007173	1	1,1,1,1,1,1,1,1,1,1,1,1,1,1,1,1,1,1,1,1,1	obshuman30K#C:0333		Serine protease 23 precursor (EC 3.4.21.-). [Source:SWISSPROT;Acc:O95084]		11098	-0.116577
mwghuman30K#A:08218	NM_001685	1	1,1,1,1,1,1,1,1,1,1,1,1,1,1,1,1,1,1,1,1,1	obshuman30K#A:08218	NM_001685	ATP synthase coupling factor 6, mitochondrial precursor (EC 3.6.3.14) (F6). [Source:SWISSPROT;Acc:P18859]	603152	522	0.171097
mwghuman30K#A:08215	NM_004537	1	1,1,1,1,1,1,1,1,1,1,1,1,1,1,1,1,1,1,1,1,1	obshuman30K#A:08215	NM_004537	Nucleosome assembly protein 1-like 1 (NAP-1 related protein) (hNRP). [Source:SWISSPROT;Acc:P55209]	164060	4673	-0.00634012
mwghuman30K#A:08221	NM_016467	1	1,1,1,1,1,1,1,1,1,1,1,1,1,1,1,1,1,1,1,1,1	obshuman30K#A:08221	NM_016467	hypothetical protein; loc51240		51240	0.209615
mwghuman30K#C:0303	NM_152862	1	1,1,1,1,1,1,1,1,1,1,1,1,1,1,1,1,1,1,1,1,1	obshuman30K#C:0303		ARP2/3 complex 34 kDa subunit (P34-ARC) (Actin-related protein 2/3 complex subunit 2). [Source:SWISSPROT;Acc:O15144]	604224	10109	0.314286
mwghuman30K#C:2127	AL137790	1	1,1,1,1,1,1,1,1,1,1,1,1,1,1,1,1,1,1,1,1,1	obshuman30K#C:2127		ensembl genscan prediction			0.279591
mwghuman30K#B:5600	NM_017751	1	1,1,1,1,1,1,1,1,1,1,1,1,1,1,1,1,1,1,1,1,1	obshuman30K#B:5600	XM_097949	hypothetical protein xp_097949; loc150775		55627	0.208755
mwghuman30K#A:08187	NM_002027	1	1,1,1,1,1,1,1,1,1,1,1,1,1,1,1,1,1,1,1,1,1	obshuman30K#A:08187	NM_002027	Protein farnesyltransferase/geranylgeranyltransferase type I alpha subunit (EC 2.5.1.58) (EC 2.5.1.59) (CAAX farnesyltransferase alpha subunit) (Ras proteins prenyltransferase alpha) (FTase-alpha) (Type I protein geranyl-geranyltransferase alpha subunit) (GGTase-I-alpha). [Source:SWISSPROT;Acc:P49354]	134635	2339	0.21222
mwghuman30K#B:5631	NM_005707	1	1,1,1,1,1,1,1,1,1,1,1,1,1,1,1,1,1,1,1,1,1	obshuman30K#B:5631	XM_087604	Programmed cell death protein 7 (ES18) (HES18). [Source:SWISSPROT;Acc:Q8N8D1]	608138	10081	-0.395239
mwghuman30K#B:5638	NM_133646	1	1,1,1,1,1,1,1,1,1,1,1,1,1,1,1,1,1,1,1,1,1	obshuman30K#B:5638	XM_088688	mixed lineage kinase-related kinase MRK-beta; mixed lineage kinase with a leucine zipper and a sterile alpha motif; mixed lineage kinase-related kinase. [Source:RefSeq;Acc:NM_133646]	609479	51776	-0.354795
mwghuman30K#B:5640	XM_096868	1	1,1,1,1,1,1,1,1,1,1,1,1,1,1,1,1,1,1,1,1,1	obshuman30K#B:5640	XM_096868	hypothetical protein xp_096868; loc145809			-0.222642
mwghuman30K#B:5604	ENSG00000142320	1	1,1,1,1,1,1,1,1,1,1,1,1,1,1,1,1,1,1,1,1,1	obshuman30K#B:5604		Clone:AF217796 Contig:AF217796.1.1.114793 Chr:20_NT_030184 Basepair:28883 Status:known			-0.293333
mwghuman30K#B:5602	XM_018432	1	1,1,1,1,1,1,1,1,1,1,1,1,1,1,1,1,1,1,1,1,1	obshuman30K#B:5602	XM_018432	Homo sapiens similar to 60S ribosomal protein L7 (LOC146110), mRNA			-0.14545
mwghuman30K#B:5609	NM_016174	1	1,1,1,1,1,1,1,1,1,1,1,1,1,1,1,1,1,1,1,1,1	obshuman30K#B:5609		Clone:AL359091 Contig:AL359091.10.1.184444 Chr:9 Basepair:122588747 Status:known			0.412042
mwghuman30K#B:5612	XM_027027	1	1,1,1,1,1,1,1,1,1,1,1,1,1,1,1,1,1,1,1,1,1	obshuman30K#B:5612	XM_027027	hypothetical protein xp_027027; loc89895			-0.0845506
mwghuman30K#B:5619	XM_096663	1	1,1,1,1,1,1,1,1,1,1,1,1,1,1,1,1,1,1,1,1,1	obshuman30K#B:5619	XM_096663	hypothetical protein xp_096663; loc144708			0.199895
mwghuman30K#C:6602	AL159977	1	1,1,1,1,1,1,1,1,1,1,1,1,1,1,1,1,1,1,1,1,1	obshuman30K#C:6602		ensembl genscan prediction			-0.444667
mwghuman30K#A:10314	NM_015622	1	1,1,1,1,1,1,1,1,1,1,1,1,1,1,1,1,1,1,1,1,1	obshuman30K#A:10314	NM_015622	dkfzp586i1023 protein; loc51622		51622	0.0376494
mwghuman30K#B:5687	XM_028154	1	1,1,1,1,1,1,1,1,1,1,1,1,1,1,1,1,1,1,1,1,1	obshuman30K#B:5687	XM_028154	hypothetical protein flj00060; flj00060			-0.0281049
mwghuman30K#A:10368	AL139008	1	1,1,1,1,1,1,1,1,1,1,1,1,1,1,1,1,1,1,1,1,1	obshuman30K#A:10368		ba255a11.8 (novel protein similar to annexin a2 (anxa2) (lipocortin ii, calpactin i heavy chain, chromobindin 8, pap-iv)); ba255a11.8"	151740	302	0.324718
mwghuman30K#A:10367	NM_004643	1	1,1,1,1,1,1,1,1,1,1,1,1,1,1,1,1,1,1,1,1,1	obshuman30K#A:10367	NM_004643	poly(A) binding protein, nuclear 1; oculopharyngeal muscular dystrophy; poly(A)-binding protein, nuclear 1; poly(A) binding protein II; poly(A) binding protein 2. [Source:RefSeq;Acc:NM_004643]	164300	8106	-0.223573
mwghuman30K#A:10349	NM_001398	1	1,1,1,1,1,1,1,1,1,1,1,1,1,1,1,1,1,1,1,1,1	obshuman30K#A:10349	NM_001398	Delta3,5-delta2,4-dienoyl-CoA isomerase, mitochondrial precursor (EC 5.3.3.-). [Source:SWISSPROT;Acc:Q13011]	600696	1891	-0.295034
mwghuman30K#A:10345	NM_016410	1	1,1,1,1,1,1,1,1,1,1,1,1,1,1,1,1,1,1,1,1,1	obshuman30K#A:10345	NM_016410	hypothetical protein; hspc177		51510	0.0724138
mwghuman30K#B:7956	Z93241	1	1,1,1,1,1,1,1,1,1,1,1,1,1,1,1,1,1,1,1,1,1	obshuman30K#B:7956		clone rp1-222e13 on chromosome 22 contains three novels a mitochondrial atp synthase g chain ec 3.6.1.34 pseudogene and the dia1 diaphorase na			0.394216
mwghuman30K#A:06037	NM_002466	1	1,1,1,1,1,1,1,1,1,1,1,1,1,1,1,1,1,1,1,1,1	obshuman30K#A:06037	NM_002466	v-myb myeloblastosis viral oncogene homolog (avian)-like 2; mybl2	601415	4605	-0.0696294
mwghuman30K#A:06030	NM_003096	1	1,1,1,1,1,1,1,1,1,1,1,1,1,1,1,1,1,1,1,1,1	obshuman30K#A:06030	NM_003096	small nuclear ribonucleoprotein polypeptide g; snrpg	603542	6637	-0.205261
mwghuman30K#A:06045	NM_007278	1	1,1,1,1,1,1,1,1,1,1,1,1,1,1,1,1,1,1,1,1,1	obshuman30K#A:06045	NM_007278	GABA(A) receptor-associated protein; GABA(A)-receptor-associated protein. [Source:RefSeq;Acc:NM_007278]	605125	11337	-0.144548
mwghuman30K#C:6544	AC005562	1	1,1,1,1,1,1,1,1,1,1,1,1,1,1,1,1,1,1,1,1,1	obshuman30K#C:6544		ensembl genscan prediction			-0.60459
mwghuman30K#A:10163	NM_015415	1	1,1,1,1,1,1,1,1,1,1,1,1,1,1,1,1,1,1,1,1,1	obshuman30K#A:10163	NM_015415	Brain protein 44. [Source:SWISSPROT;Acc:O95563]		25874	0.0558379
mwghuman30K#A:06090	XM_037037	1	1,1,1,1,1,1,1,1,1,1,1,1,1,1,1,1,1,1,1,1,1	obshuman30K#A:06090	XM_037037	pro0644 protein; pro0644			-0.225626
mwghuman30K#A:08115	NM_018383	1	1,1,1,1,1,1,1,1,1,1,1,1,1,1,1,1,1,1,1,1,1	obshuman30K#A:08115	NM_018383	hypothetical protein flj11294; flj11294		55339	0.194849
mwghuman30K#A:08124	NM_000358	1	1,1,1,1,1,1,1,1,1,1,1,1,1,1,1,1,1,1,1,1,1	obshuman30K#A:08124	NM_000358	Homo sapiens transforming growth factor, beta-induced, 68kDa (TGFBI), mRNA	121900	7045	-0.0511895
mwghuman30K#A:08130	NM_003577	1	1,1,1,1,1,1,1,1,1,1,1,1,1,1,1,1,1,1,1,1,1	obshuman30K#A:08130	NM_003577	undifferentiated embryonic cell transcription factor 1. [Source:RefSeq;Acc:NM_003577]	604130	8433	0.217435
mwghuman30K#B:7930	NM_016174	1	1,1,1,1,1,1,1,1,1,1,1,1,1,1,1,1,1,1,1,1,1	obshuman30K#B:7930		cerebral endothelial cell adhesion molecule 1; cerebral cell adhesion molecule. [Source:RefSeq;Acc:NM_016174]		51148	0.15041
mwghuman30K#B:2017	NM_002673	1	1,1,1,1,1,1,1,1,1,1,1,1,1,1,1,1,1,1,1,1,1	obshuman30K#B:2017	NM_002673	plexin B1; plexin 5; semaphorin receptor. [Source:RefSeq;Acc:NM_002673]	601053	5364	0.372006
mwghuman30K#A:08066	NM_006356	1	1,1,1,1,1,1,1,1,1,1,1,1,1,1,1,1,1,1,1,1,1	obshuman30K#A:08066	NM_006356	ATP synthase D chain, mitochondrial (EC 3.6.3.14) (My032 protein). [Source:SWISSPROT;Acc:O75947]		10476	0.0963484
mwghuman30K#B:2048	NM_033188	1	1,1,1,1,1,1,1,1,1,1,1,1,1,1,1,1,1,1,1,1,1	obshuman30K#B:2048	NM_033188	Keratin associated protein 4-12 (Keratin associated protein 4.12) (Ultrahigh sulfur keratin associated protein 4.12). [Source:SWISSPROT;Acc:Q9BQ66]		85289	0.18957
mwghuman30K#B:2042	NM_031959	1	1,1,1,1,1,1,1,1,1,1,1,1,1,1,1,1,1,1,1,1,1	obshuman30K#B:2042	NM_031959	Keratin associated protein 3-2 (Keratin associated protein 3.2) (High sulfur keratin associated protein 3.2). [Source:SWISSPROT;Acc:Q9BYR7]		83897	0.354393
mwghuman30K#B:5711	NM_024918	1	1,1,1,1,1,1,1,1,1,1,1,1,1,1,1,1,1,1,1,1,1	obshuman30K#B:5711	NM_024918	chromosome 20 open reading frame 172; c20orf172	609175	79980	-0.0535531
mwghuman30K#B:2039	NM_030967	1	1,1,1,1,1,1,1,1,1,1,1,1,1,1,1,1,1,1,1,1,1	obshuman30K#B:2039	XM_064443	keratin associated protein 1-3; keratin associated protein 1.3. [Source:RefSeq;Acc:NM_030966]	608819	81851	0.205816
mwghuman30K#A:08099	NM_003258	1	1,1,1,1,1,1,1,1,1,1,1,1,1,1,1,1,1,1,1,1,1	obshuman30K#A:08099	NM_003258	Thymidine kinase, cytosolic (EC 2.7.1.21). [Source:SWISSPROT;Acc:P04183]	188300	7083	-0.663277
mwghuman30K#A:08092	NM_003118	1	1,1,1,1,1,1,1,1,1,1,1,1,1,1,1,1,1,1,1,1,1	obshuman30K#A:08092	NM_003118	SPARC precursor (Secreted protein acidic and rich in cysteine) (Osteonectin) (ON) (Basement membrane protein BM-40). [Source:SWISSPROT;Acc:P09486]	182120	6678	-0.0923896
mwghuman30K#B:5755	XM_097084	1	1,1,1,1,1,1,1,1,1,1,1,1,1,1,1,1,1,1,1,1,1	obshuman30K#B:5755	XM_097084	hypothetical protein xp_097084; loc146764			0.00197826
mwghuman30K#B:5753	XM_029430	1	1,1,1,1,1,1,1,1,1,1,1,1,1,1,1,1,1,1,1,1,1	obshuman30K#B:5753	XM_029430	hypothetical protein xp_029430; loc90148			0.133408
mwghuman30K#B:5759	XM_029487	1	1,1,1,1,1,1,1,1,1,1,1,1,1,1,1,1,1,1,1,1,1	obshuman30K#B:5759	XM_029487	similar to unknown; loc90155			-0.0558481
mwghuman30K#B:5772	XM_029610	1	1,1,1,1,1,1,1,1,1,1,1,1,1,1,1,1,1,1,1,1,1	obshuman30K#B:5772	XM_029610	hypothetical protein xp_029610; loc90174			-0.204521
mwghuman30K#B:5788	XM_029865	1	1,1,1,1,1,1,1,1,1,1,1,1,1,1,1,1,1,1,1,1,1	obshuman30K#B:5788	XM_029865	hypothetical protein flj10890			-0.408212
mwghuman30K#A:10215	NM_005626	1	1,1,1,1,1,1,1,1,1,1,1,1,1,1,1,1,1,1,1,1,1	obshuman30K#A:10215	NM_005626	Splicing factor, arginine/serine-rich 4 (Pre-mRNA splicing factor SRP75) (SRP001LB). [Source:SWISSPROT;Acc:Q08170]	601940	6429	0.56798
mwghuman30K#A:10223	NM_004074	1	1,1,1,1,1,1,1,1,1,1,1,1,1,1,1,1,1,1,1,1,1	obshuman30K#A:10223	NM_004074	Cytochrome c oxidase polypeptide VIII-liver/heart, mitochondrial precursor (EC 1.9.3.1) (Cytochrome c oxidase subunit 8-2). [Source:SWISSPROT;Acc:P10176]	123870	1351	-0.0819194
mwghuman30K#B:2009	AJ010100	1	1,1,1,1,1,1,1,1,1,1,1,1,1,1,1,1,1,1,1,1,1	obshuman30K#B:2009		natural cytotoxicity triggering receptor 2; lymphocyte antigen 95 (mouse) homolog (activating NK-receptor; NK-p44); lymphocyte antigen 95 (activating NK-receptor ; NK-p44); lymphocyte antigen 95 (activating NK-receptor; NK-p44). [Source:RefSeq;Acc:NM_004828]			0.351679
mwghuman30K#C:6511	AC022616	1	1,1,1,1,1,1,1,1,1,1,1,1,1,1,1,1,1,1,1,1,1	obshuman30K#C:6511		ensembl genscan prediction			-0.50303
mwghuman30K#A:10242	NM_001780	1	1,1,1,1,1,1,1,1,1,1,1,1,1,1,1,1,1,1,1,1,1	obshuman30K#A:10242	NM_001780	CD63 antigen (Melanoma-associated antigen ME491) (Lysosome-associated membrane glycoprotein 3) (LAMP-3) (Ocular melanoma-associated antigen) (OMA81H) (Granulophysin). [Source:SWISSPROT;Acc:P08962]	155740	967	0.0510764
mwghuman30K#A:10240	NM_016145	1	1,1,1,1,1,1,1,1,1,1,1,1,1,1,1,1,1,1,1,1,1	obshuman30K#A:10240	NM_016145	UPF0139 protein CGI-140 (PTD008) (My006 protein). [Source:SWISSPROT;Acc:Q9Y284]		51398	0.0841608
mwghuman30K#C:6506	AP003037	1	1,1,1,1,1,1,1,1,1,1,1,1,1,1,1,1,1,1,1,1,1	obshuman30K#C:6506		ensembl genscan prediction			-0.0576234
mwghuman30K#A:08410	NM_001286	1	1,1,1,1,1,1,1,1,1,1,1,1,1,1,1,1,1,1,1,1,1	obshuman30K#A:08410	NM_001286	Chloride channel protein 6 (ClC-6). [Source:SWISSPROT;Acc:P51797]	602726	1185	-0.463122
mwghuman30K#B:7633	NM_012073	1	1,1,1,1,1,1,1,1,1,1,1,1,1,1,1,1,1,1,1,1,1	obshuman30K#B:7633	XM_052313	T-complex protein 1, epsilon subunit (TCP-1-epsilon) (CCT-epsilon). [Source:SWISSPROT;Acc:P48643]		22948	-0.0757526
mwghuman30K#B:7629	NM_173709.1	1	1,1,1,1,1,1,1,1,1,1,1,1,1,1,1,1,1,1,1,1,1	obshuman30K#B:7629		Homo sapiens NADH dehydrogenase 2 (MTND2), mRNA			0.17482
mwghuman30K#A:06176	NM_000903	1	1,1,1,1,1,1,1,1,1,1,1,1,1,1,1,1,1,1,1,1,1	obshuman30K#A:06176	NM_000903	NAD(P)H dehydrogenase [quinone] 1 (EC 1.6.99.2) (Quinone reductase 1) (QR1) (DT-diaphorase) (DTD) (Azoreductase) (Phylloquinone reductase) (Menadione reductase). [Source:SWISSPROT;Acc:P15559]	125860	1728	0.111065
mwghuman30K#B:7616	NM_020422	1	1,1,1,1,1,1,1,1,1,1,1,1,1,1,1,1,1,1,1,1,1	obshuman30K#B:7616		red cell anion exchanger epb3 ae1 band 3' non-coding region		57146	-0.307619
mwghuman30K#A:10036	NM_013237	1	1,1,1,1,1,1,1,1,1,1,1,1,1,1,1,1,1,1,1,1,1	obshuman30K#A:10036	NM_013237	px19-like protein; px19	605733	27166	0.0890624
mwghuman30K#A:06154	NM_005888	1	1,1,1,1,1,1,1,1,1,1,1,1,1,1,1,1,1,1,1,1,1	obshuman30K#A:06154	NM_005888	Phosphate carrier protein, mitochondrial precursor (PTP). [Source:SWISSPROT;Acc:Q00325]	600370	5250	0.157551
mwghuman30K#A:06165	NM_014453	1	1,1,1,1,1,1,1,1,1,1,1,1,1,1,1,1,1,1,1,1,1	obshuman30K#A:06165	NM_014453	putative breast adenocarcinoma marker. [Source:RefSeq;Acc:NM_014453]		27243	0.090069
mwghuman30K#A:06129	NM_006833	1	1,1,1,1,1,1,1,1,1,1,1,1,1,1,1,1,1,1,1,1,1	obshuman30K#A:06129	NM_006833	COP9 signalosome subunit 6; COP9 subunit 6; MOV34 homolog, 34 kD; H_NH0506M12.12. [Source:RefSeq;Acc:NM_006833]		10980	0.073155
mwghuman30K#C:2388	ENSG00000100632	1	1,1,1,1,1,1,1,1,1,1,1,1,1,1,1,1,1,1,1,1,1	obshuman30K#C:2388		Enhancer of rudimentary homolog. [Source:SWISSPROT;Acc:Q14259]	601191	2079	-0.0458648
mwghuman30K#A:08451	NM_016016	1	1,1,1,1,1,1,1,1,1,1,1,1,1,1,1,1,1,1,1,1,1	obshuman30K#A:08451	NM_016016	Mitochondrial carrier protein CGI-69 (PRO2163). [Source:SWISSPROT;Acc:Q9BZJ4]		51629	0.1755
mwghuman30K#A:08455	NM_015956	1	1,1,1,1,1,1,1,1,1,1,1,1,1,1,1,1,1,1,1,1,1	obshuman30K#A:08455	NM_015956	mitochondrial ribosomal protein L4 isoform a. [Source:RefSeq;Acc:NM_015956]		51073	-0.111492
mwghuman30K#C:0560	NM_031210	1	1,1,1,1,1,1,1,1,1,1,1,1,1,1,1,1,1,1,1,1,1	obshuman30K#C:0560		dc23		81892	0.216153
mwghuman30K#A:08463	NM_013961	1	1,1,1,1,1,1,1,1,1,1,1,1,1,1,1,1,1,1,1,1,1	obshuman30K#A:08463	NM_013961	Pro-neuregulin-1 precursor (Pro-NRG1) [Contains: Neuregulin-1 (Neu differentiation factor) (Heregulin) (HRG) (Breast cancer cell differentiation factor p45) (Acetylcholine receptor inducing activity) (ARIA) (Sensory and motor neuron-derived factor) (Glial growth factor)]. [Source:SWISSPROT;Acc:Q02297]	142445	3084	-0.230367
mwghuman30K#C:0649	NM_001826	1	1,1,1,1,1,1,1,1,1,1,1,1,1,1,1,1,1,1,1,1,1	obshuman30K#C:0649		Cyclin-dependent kinases regulatory subunit 1 (CKS-1) (Sid1334) (PNAS-16 / PNAS-143). [Source:SWISSPROT;Acc:P33551]	116900	1163	0.27094
mwghuman30K#B:5401	NM_006435	1	1,1,1,1,1,1,1,1,1,1,1,1,1,1,1,1,1,1,1,1,1	obshuman30K#B:5401		Interferon-induced transmembrane protein 2 (Interferon-inducible protein 1-8D). [Source:SWISSPROT;Acc:Q01629]	605578	10581	0.194334
mwghuman30K#C:0653	NM_018848	1	1,1,1,1,1,1,1,1,1,1,1,1,1,1,1,1,1,1,1,1,1	obshuman30K#C:0653		McKusick-Kaufman/Bardet-Biedl syndromes putative chaperonin. [Source:SWISSPROT;Acc:Q9NPJ1]	209900	8195	0.34159
mwghuman30K#B:2198	NM_014330	1	1,1,1,1,1,1,1,1,1,1,1,1,1,1,1,1,1,1,1,1,1	obshuman30K#B:2198	NM_014330	protein phosphatase 1, regulatory subunit 15A; growth arrest and DNA-damage-inducible 34. [Source:RefSeq;Acc:NM_014330]		23645	0.295257
mwghuman30K#B:2162	BC008394	1	1,1,1,1,1,1,1,1,1,1,1,1,1,1,1,1,1,1,1,1,1	obshuman30K#B:2162		similar to camp responsive element binding protein-like clone mgc:14485 image:4296455			-0.114776
mwghuman30K#B:2174	AK001063	1	1,1,1,1,1,1,1,1,1,1,1,1,1,1,1,1,1,1,1,1,1	obshuman30K#B:2174		cdna flj10201 fis clone hemba1004923; unnamed protein product			-0.42806
mwghuman30K#B:5462	X58236	1	1,1,1,1,1,1,1,1,1,1,1,1,1,1,1,1,1,1,1,1,1	obshuman30K#B:5462		anti-lectin antibody epitope clone p368-8			-0.126844
mwghuman30K#B:5435	XM_068588	1	1,1,1,1,1,1,1,1,1,1,1,1,1,1,1,1,1,1,1,1,1	obshuman30K#B:5435	XM_068588	similar to laminin receptor 1; receptor-1 67kd; 67kd ribosomal protein sa; loc133883			-0.17621
mwghuman30K#B:5441	X16660	1	1,1,1,1,1,1,1,1,1,1,1,1,1,1,1,1,1,1,1,1,1	obshuman30K#B:5441		htlv-i related endogenous retroviral sequence hres-11			-0.0365214
mwghuman30K#B:5404	X03145	1	1,1,1,1,1,1,1,1,1,1,1,1,1,1,1,1,1,1,1,1,1	obshuman30K#B:5404		kpni repetitive sequence t-betag41 3kb downstream of beta-globin; pot. orf vi			-0.324483
mwghuman30K#B:5417	X05855	1	1,1,1,1,1,1,1,1,1,1,1,1,1,1,1,1,1,1,1,1,1	obshuman30K#B:5417		histone h3.3			0.434632
mwghuman30K#B:5423	NM_002070	1	1,1,1,1,1,1,1,1,1,1,1,1,1,1,1,1,1,1,1,1,1	obshuman30K#B:5423		Guanine nucleotide-binding protein G(i), alpha-2 subunit (Adenylate cyclase-inhibiting G alpha protein). [Source:SWISSPROT;Acc:P04899]	139360	2771	-0.00123119
mwghuman30K#C:2404	NM_203331	1	1,1,1,1,1,1,1,1,1,1,1,1,1,1,1,1,1,1,1,1,1	obshuman30K#C:2404		CD59 glycoprotein precursor (Membrane attack complex inhibition factor) (MACIF) (MAC-inhibitory protein) (MAC-IP) (MEM43 antigen) (Protectin) (Membrane inhibitor of reactive lysis) (MIRL) (20 kDa homologous restriction factor) (HRF-20) (HRF20) (1F5 antigen). [Source:SWISSPROT;Acc:P13987]	107271	966	-0.292102
mwghuman30K#A:08301	NM_002696	1	1,1,1,1,1,1,1,1,1,1,1,1,1,1,1,1,1,1,1,1,1	obshuman30K#A:08301	NM_002696	DNA-directed RNA polymerase II 19 kDa polypeptide (EC 2.7.7.6) (RPB7). [Source:SWISSPROT;Acc:P52433]	602013	5436	0.395952
mwghuman30K#A:08308	NM_018894	1	1,1,1,1,1,1,1,1,1,1,1,1,1,1,1,1,1,1,1,1,1	obshuman30K#A:08308	NM_018894	EGF-containing fibulin-like extracellular matrix protein 1 precursor (Fibulin-3) (FIBL-3) (Fibrillin-like protein) (Extracellular protein S1-5). [Source:SWISSPROT;Acc:Q12805]	126600	2202	-0.094213
mwghuman30K#A:08328	NM_004627	1	1,1,1,1,1,1,1,1,1,1,1,1,1,1,1,1,1,1,1,1,1	obshuman30K#A:08328	NM_004627	Tryptophan-rich protein (Congenital heart disease 5 protein). [Source:SWISSPROT;Acc:O00258]	602915	7485	0.412907
mwghuman30K#A:06277	NM_002948	1	1,1,1,1,1,1,1,1,1,1,1,1,1,1,1,1,1,1,1,1,1	obshuman30K#A:06277	NM_002948	60S ribosomal protein L15. [Source:SWISSPROT;Acc:P39030]	604174	6138	0.0353096
mwghuman30K#B:7722	V00662	1	1,1,1,1,1,1,1,1,1,1,1,1,1,1,1,1,1,1,1,1,1	obshuman30K#B:7722		mitochondrial genome; cytochrome oxidase iii			-0.122486
mwghuman30K#B:7703	NM_018026	1	1,1,1,1,1,1,1,1,1,1,1,1,1,1,1,1,1,1,1,1,1	obshuman30K#B:7703		cdna flj31799 fis clone nt2ri2009037 highly similar to rattus norvegicus cytosolic sorting protein pacs-1a pacs-1 mrna; unnamed product	607492	55690	-0.282148
mwghuman30K#B:7708	NM_015896	1	1,1,1,1,1,1,1,1,1,1,1,1,1,1,1,1,1,1,1,1,1	obshuman30K#B:7708	XM_085911	Zinc finger MYND domain containing protein 10 (BLu protein). [Source:SWISSPROT;Acc:O75800]	607070	51364	-0.391633
mwghuman30K#B:7726	NM_006762	1	1,1,1,1,1,1,1,1,1,1,1,1,1,1,1,1,1,1,1,1,1	obshuman30K#B:7726	NM_006762	Lysosomal-associated multitransmembrane protein (Retinoic acid- inducible E3 protein) (HA1520). [Source:SWISSPROT;Acc:Q13571]	601476	7805	0.148152
mwghuman30K#B:9819	NM_020408	1	1,1,1,1,1,1,1,1,1,1,1,1,1,1,1,1,1,1,1,1,1	obshuman30K#B:9819		CGI-203 protein (CGI-203), mRNA		57128	-0.0891817
mwghuman30K#C:2490	NM_001032	1	1,1,1,1,1,1,1,1,1,1,1,1,1,1,1,1,1,1,1,1,1	obshuman30K#C:2490		clone cori-1cl5 s29 ribosomal protein homologous to antisense sequence of krev-1 anti oncogene	603633	6235	0.268609
mwghuman30K#A:08375	NM_012459	1	1,1,1,1,1,1,1,1,1,1,1,1,1,1,1,1,1,1,1,1,1	obshuman30K#A:08375	NM_012459	Mitochondrial import inner membrane translocase subunit TIM8 B (Deafness dystonia protein 2) (DDP-like protein). [Source:SWISSPROT;Acc:Q9Y5J9]	606659	26521	-0.0104419
mwghuman30K#A:06233	NM_014713	1	1,1,1,1,1,1,1,1,1,1,1,1,1,1,1,1,1,1,1,1,1	obshuman30K#A:06233	NM_014713	Lysosomal-associated transmembrane protein 4A (Golgi 4-transmembrane spanning transporter MTP). [Source:SWISSPROT;Acc:Q15012]		9741	0.4164
mwghuman30K#B:9808	NM_014549	1	1,1,1,1,1,1,1,1,1,1,1,1,1,1,1,1,1,1,1,1,1	obshuman30K#B:9808	XM_086877	POM121-like protein. [Source:RefSeq;Acc:NM_014549]		29774	-0.258631
mwghuman30K#A:06244	NM_002668	1	1,1,1,1,1,1,1,1,1,1,1,1,1,1,1,1,1,1,1,1,1	obshuman30K#A:06244	NM_002668	Intestinal membrane A4 protein (Differentiation-dependent protein A4) (Proteolipid protein 2). [Source:SWISSPROT;Acc:Q04941]	300112	5355	0.0886988
mwghuman30K#C:0668	AK025429	1	1,1,1,1,1,1,1,1,1,1,1,1,1,1,1,1,1,1,1,1,1	obshuman30K#C:0668		cdna: flj21776 fis clone hep00171; unnamed protein product			0.0477529
mwghuman30K#A:06209	NM_080566	1	1,1,1,1,1,1,1,1,1,1,1,1,1,1,1,1,1,1,1,1,1	obshuman30K#A:06209	NM_080566	ribosomal protein s2-like 1; rps2l1	603624	6187	0.184719
mwghuman30K#C:0664	AF277187	1	1,1,1,1,1,1,1,1,1,1,1,1,1,1,1,1,1,1,1,1,1	obshuman30K#C:0664		PNAS-129. [Source:SPTREMBL;Acc:Q9BXV8]			0.00829659
mwghuman30K#A:04052	NM_033251	1	1,1,1,1,1,1,1,1,1,1,1,1,1,1,1,1,1,1,1,1,1	obshuman30K#A:04052	NM_033251	60S ribosomal protein L13 (Breast basic conserved protein 1). [Source:SWISSPROT;Acc:P26373]	113703	6137	0.137522
mwghuman30K#A:04058	NM_006276	1	1,1,1,1,1,1,1,1,1,1,1,1,1,1,1,1,1,1,1,1,1	obshuman30K#A:04058	NM_006276	Splicing factor, arginine/serine-rich 7 (Splicing factor 9G8). [Source:SWISSPROT;Acc:Q16629]	600572	6432	0.0979126
mwghuman30K#A:04081	NM_006430	1	1,1,1,1,1,1,1,1,1,1,1,1,1,1,1,1,1,1,1,1,1	obshuman30K#A:04081	NM_006430	T-complex protein 1, delta subunit (TCP-1-delta) (CCT-delta) (Stimulator of TAR RNA binding). [Source:SWISSPROT;Acc:P50991]	605142	10575	-0.393533
mwghuman30K#A:08290	NM_032997	1	1,1,1,1,1,1,1,1,1,1,1,1,1,1,1,1,1,1,1,1,1	obshuman30K#A:08290	NM_032997	ZW10 interactor (ZW10 interacting protein-1) (Zwint-1). [Source:SWISSPROT;Acc:O95229]	609177	11130	-0.326636
mwghuman30K#A:04016	NM_031243	1	1,1,1,1,1,1,1,1,1,1,1,1,1,1,1,1,1,1,1,1,1	obshuman30K#A:04016	NM_031243	Heterogeneous nuclear ribonucleoproteins A2/B1 (hnRNP A2 / hnRNP B1). [Source:SWISSPROT;Acc:P22626]	600124	3181	0.316346
mwghuman30K#B:2217	NM_015453	1	1,1,1,1,1,1,1,1,1,1,1,1,1,1,1,1,1,1,1,1,1	obshuman30K#B:2217	NM_015453	dkfzp434f091 protein;		25917	0.396526
mwghuman30K#B:2230	NM_014486	1	1,1,1,1,1,1,1,1,1,1,1,1,1,1,1,1,1,1,1,1,1	obshuman30K#B:2230	NM_014486	neuronal thread protein; ad7c-ntp		55267	-0.0544367
mwghuman30K#B:5591	XM_105530	1	1,1,1,1,1,1,1,1,1,1,1,1,1,1,1,1,1,1,1,1,1	obshuman30K#B:5591	XM_105530	hypothetical protein xp_105530; loc166051	163910	3151	-0.453918
mwghuman30K#B:5596	NM_016185.1	1	1,1,1,1,1,1,1,1,1,1,1,1,1,1,1,1,1,1,1,1,1	obshuman30K#B:5596	XM_018235	Homo sapiens hematological and neurological expressed 1 (HN1), mRNA		51155	-0.171799
mwghuman30K#B:5545	NM_001018	1	1,1,1,1,1,1,1,1,1,1,1,1,1,1,1,1,1,1,1,1,1	obshuman30K#B:5545	NM_001018	ribosomal protein s15; rps15	180535	6209	0.442921
mwghuman30K#B:5551	NM_004933	1	1,1,1,1,1,1,1,1,1,1,1,1,1,1,1,1,1,1,1,1,1	obshuman30K#B:5551	NM_004933	Muscle-cadherin precursor (M-cadherin) (Cadherin-15) (Cadherin-14). [Source:SWISSPROT;Acc:P55291]	114019	1013	0.0243976
mwghuman30K#B:2211	NM_018177	1	1,1,1,1,1,1,1,1,1,1,1,1,1,1,1,1,1,1,1,1,1	obshuman30K#B:2211	XM_047533	Nedd4 binding protein 2; BCL-3 binding protein. [Source:RefSeq;Acc:NM_018177]		55728	0.18385
mwghuman30K#B:5561	NM_001001	1	1,1,1,1,1,1,1,1,1,1,1,1,1,1,1,1,1,1,1,1,1	obshuman30K#B:5561	NM_001001	60S ribosomal protein L44 (L36a). [Source:SWISSPROT;Acc:P09896]		6173	0.295268
mwghuman30K#B:7435	XM_054236	1	1,1,1,1,1,1,1,1,1,1,1,1,1,1,1,1,1,1,1,1,1	obshuman30K#B:7435	XM_054236	hypothetical supported by bc008062 loc113420			-0.0820804
mwghuman30K#B:7434	NM_152862	1	1,1,1,1,1,1,1,1,1,1,1,1,1,1,1,1,1,1,1,1,1	obshuman30K#B:7434		ARP2/3 complex 34 kDa subunit (P34-ARC) (Actin-related protein 2/3 complex subunit 2). [Source:SWISSPROT;Acc:O15144]	604224	10109	0.249489
mwghuman30K#A:01776	NM_007019	1	1,1,1,1,1,1,1,1,1,1,1,1,1,1,1,1,1,1,1,1,1	obshuman30K#A:01776	NM_007019	Ubiquitin-conjugating enzyme E2 C (EC 6.3.2.19) (Ubiquitin-protein ligase C) (Ubiquitin carrier protein C) (UbcH10). [Source:SWISSPROT;Acc:O00762]	605574	11065	0.0858844
mwghuman30K#A:01774	NM_014300	1	1,1,1,1,1,1,1,1,1,1,1,1,1,1,1,1,1,1,1,1,1	obshuman30K#A:01774	NM_014300	Microsomal signal peptidase 18 kDa subunit (EC 3.4.-.-) (SPase 18 kDa subunit) (SPC18) (Endopeptidase SP18). [Source:SWISSPROT;Acc:P21378]		23478	-0.0451825
mwghuman30K#A:01770	NM_000895	1	1,1,1,1,1,1,1,1,1,1,1,1,1,1,1,1,1,1,1,1,1	obshuman30K#A:01770	NM_000895	Leukotriene A-4 hydrolase (EC 3.3.2.6) (LTA-4 hydrolase) (Leukotriene A(4) hydrolase). [Source:SWISSPROT;Acc:P09960]	151570	4048	0.186205
mwghuman30K#A:01677	NM_000269	1	1,1,1,1,1,1,1,1,1,1,1,1,1,1,1,1,1,1,1,1,1	obshuman30K#A:01677	NM_000269	Nucleoside diphosphate kinase A (EC 2.7.4.6) (NDK A) (NDP kinase A) (Tumor metastatic process-associated protein) (Metastasis inhibition factor nm23) (nm23-H1). [Source:SWISSPROT;Acc:P15531]	156490	4830	0.0800157
mwghuman30K#A:01662	NM_000484	1	1,1,1,1,1,1,1,1,1,1,1,1,1,1,1,1,1,1,1,1,1	obshuman30K#A:01662	NM_000484	Amyloid beta A4 protein precursor (APP) (ABPP) (Alzheimer's disease amyloid protein) (Cerebral vascular amyloid peptide) (CVAP) (Protease nexin-II) (PN-II) (APPI) (PreA4) [Contains: Soluble APP-alpha (S-APP- alpha); Soluble APP-beta (S-APP-beta); C99; Beta-amyloid protein 42 (Beta-APP42); Beta-amyloid protein 40 (Beta-APP40); C83; P3(42); P3(40); Gamma-CTF(59) (Gamma-secretase C-terminal fragment…	104760	351	0.0590098
mwghuman30K#A:01689	NM_014740	1	1,1,1,1,1,1,1,1,1,1,1,1,1,1,1,1,1,1,1,1,1	obshuman30K#A:01689	NM_014740	Probable ATP-dependent helicase DDX48 (DEAD-box protein 48) (Eukaryotic initiation factor 4A-like NUK-34) (hNMP 265). [Source:SWISSPROT;Acc:P38919]	608546	9775	-0.128099
mwghuman30K#A:08611	NM_014463	1	1,1,1,1,1,1,1,1,1,1,1,1,1,1,1,1,1,1,1,1,1	obshuman30K#A:08611	NM_014463	U6 snRNA-associated Sm-like protein LSm3 (MDS017). [Source:SWISSPROT;Acc:Q9Y4Z1]	607283	27258	0.107948
mwghuman30K#B:0134	XM_055011	1	1,1,1,1,1,1,1,1,1,1,1,1,1,1,1,1,1,1,1,1,1	obshuman30K#B:0134	XM_055011	ubiquitin c; ubc			0.269102
mwghuman30K#B:0142	XM_043589	1	1,1,1,1,1,1,1,1,1,1,1,1,1,1,1,1,1,1,1,1,1	obshuman30K#B:0142	XM_043589	Growth hormone inducible transmembrane protein (Dermal papilla derived protein 2) (My021 protein) (PTD010). [Source:SWISSPROT;Acc:Q9H3K2]			0.152249
mwghuman30K#A:08640	NM_007240	1	1,1,1,1,1,1,1,1,1,1,1,1,1,1,1,1,1,1,1,1,1	obshuman30K#A:08640	NM_007240	Dual specificity protein phosphatase 12 (EC 3.1.3.48) (EC 3.1.3.16) (Dual-specificity tyrosine phosphatase YVH1). [Source:SWISSPROT;Acc:Q9UNI6]	604835	11266	-0.0452693
mwghuman30K#B:0155	XM_050404	1	1,1,1,1,1,1,1,1,1,1,1,1,1,1,1,1,1,1,1,1,1	obshuman30K#B:0155	XM_050404	kiaa0522; kiaa0522			0.19868
mwghuman30K#A:08631	NM_021999	1	1,1,1,1,1,1,1,1,1,1,1,1,1,1,1,1,1,1,1,1,1	obshuman30K#A:08631	NM_021999	Integral membrane protein 2B (Transmembrane protein BRI) [Contains: ABri/ADan amyloid peptide]. [Source:SWISSPROT;Acc:Q9Y287]	117300	9445	-0.0359638
mwghuman30K#A:08652	NM_014621	1	1,1,1,1,1,1,1,1,1,1,1,1,1,1,1,1,1,1,1,1,1	obshuman30K#A:08652	NM_014621	Homeobox protein Hox-D4 (Hox-4B) (Hox-5.1) (HHO.C13). [Source:SWISSPROT;Acc:P09016]	142981	3233	0.117995
mwghuman30K#B:7571	NM_002998	1	1,1,1,1,1,1,1,1,1,1,1,1,1,1,1,1,1,1,1,1,1	obshuman30K#B:7571	XM_040582	Syndecan-2 precursor (Fibroglycan) (Heparan sulfate proteoglycan core protein) (HSPG) (SYND2). [Source:SWISSPROT;Acc:P34741]	142460	6383	0.371607
mwghuman30K#A:01808	NM_004552	1	1,1,1,1,1,1,1,1,1,1,1,1,1,1,1,1,1,1,1,1,1	obshuman30K#A:01808	NM_004552	nadh dehydrogenase (ubiquinone) fe-s protein 5 (15kd) (nadh-coenzyme q reductase); ndufs5	603847	4725	0.405538
mwghuman30K#B:0341	NM_007198	1	1,1,1,1,1,1,1,1,1,1,1,1,1,1,1,1,1,1,1,1,1	obshuman30K#B:0341	NM_007198	Proline synthetase co-transcribed bacterial homolog protein. [Source:SWISSPROT;Acc:O94903]	604436	11212	-0.582355
mwghuman30K#B:7597	NM_173705.1	1	1,1,1,1,1,1,1,1,1,1,1,1,1,1,1,1,1,1,1,1,1	obshuman30K#B:7597		Homo sapiens cytochrome c oxidase II (MTCO2), mRNA			0.382549
mwghuman30K#A:01853	NM_014409	1	1,1,1,1,1,1,1,1,1,1,1,1,1,1,1,1,1,1,1,1,1	obshuman30K#A:01853	NM_014409	PCAF associated factor 65 beta; TAF5-like RNA polymerase II, p300/CBP-associated factor (PCAF)-associated factor, 65 kD. [Source:RefSeq;Acc:NM_014409]		27097	0.104694
mwghuman30K#C:4026	AL158175	1	1,1,1,1,1,1,1,1,1,1,1,1,1,1,1,1,1,1,1,1,1	obshuman30K#C:4026		ensembl genscan prediction			-0.269428
mwghuman30K#A:01791	NM_002902	1	1,1,1,1,1,1,1,1,1,1,1,1,1,1,1,1,1,1,1,1,1	obshuman30K#A:01791	NM_002902	Reticulocalbin 2 precursor (Calcium-binding protein ERC-55) (E6- binding protein) (E6BP). [Source:SWISSPROT;Acc:Q14257]	602584	5955	0.316388
mwghuman30K#A:08520	NM_006013	1	1,1,1,1,1,1,1,1,1,1,1,1,1,1,1,1,1,1,1,1,1	obshuman30K#A:08520	XM_067385	similar to ribosomal protein l10; qm gene; dna segment on chromosome x (unique) 648 expressed sequence; 60s ribosomal protein l10; tumor suppressor qm; wilms tumor-related protein; laminin receptor homolog (h. sapiens); loc131439	312173	6134	0.1792
mwghuman30K#B:0276	NM_006694	1	1,1,1,1,1,1,1,1,1,1,1,1,1,1,1,1,1,1,1,1,1	obshuman30K#B:0276	NM_006694	JTB protein precursor (Jumping translocation breakpoint protein) (Prostate androgen regulated protein) (PAR protein). [Source:SWISSPROT;Acc:O76095]	604671	10899	-0.0836154
mwghuman30K#A:08517	NM_006839	1	1,1,1,1,1,1,1,1,1,1,1,1,1,1,1,1,1,1,1,1,1	obshuman30K#A:08517	NM_006839	Mitochondrial inner membrane protein (Mitofilin) (p87/89). [Source:SWISSPROT;Acc:Q16891]	600378	10989	0.375823
mwghuman30K#C:4083	AL035662	1	1,1,1,1,1,1,1,1,1,1,1,1,1,1,1,1,1,1,1,1,1	obshuman30K#C:4083		ensembl genscan prediction			0.193444
mwghuman30K#A:08564	NM_000992	1	1,1,1,1,1,1,1,1,1,1,1,1,1,1,1,1,1,1,1,1,1	obshuman30K#A:08564	NM_000992	ribosomal protein l29; rpl29	601832	6159	0.036578
mwghuman30K#B:0293	AB018076	1	1,1,1,1,1,1,1,1,1,1,1,1,1,1,1,1,1,1,1,1,1	obshuman30K#B:0293		Indian hedgehog protein precursor (IHH) (HHG-2). [Source:SWISSPROT;Acc:Q14623]			-0.0632739
mwghuman30K#A:08810	NM_019048	1	1,1,1,1,1,1,1,1,1,1,1,1,1,1,1,1,1,1,1,1,1	obshuman30K#A:08810	NM_019048	HCV NS3-transactivated protein 1. [Source:RefSeq;Acc:NM_019048]		54529	0.117754
mwghuman30K#A:08822	NM_014248	1	1,1,1,1,1,1,1,1,1,1,1,1,1,1,1,1,1,1,1,1,1	obshuman30K#A:08822	NM_014248	RING-box protein 1 (Rbx1) (Regulator of cullins 1) (RING finger protein 75) (ZYP protein). [Source:SWISSPROT;Acc:Q8N6Z8]	603814	9978	0.149646
mwghuman30K#B:0437	AB023212	1	1,1,1,1,1,1,1,1,1,1,1,1,1,1,1,1,1,1,1,1,1	obshuman30K#B:0437		kiaa0995			-0.101418
mwghuman30K#B:7267	XM_051715	1	1,1,1,1,1,1,1,1,1,1,1,1,1,1,1,1,1,1,1,1,1	obshuman30K#B:7267	XM_051715	similar to hypothetical protein mgc5629 loc95610			-0.337796
mwghuman30K#A:08843	NM_022827	1	1,1,1,1,1,1,1,1,1,1,1,1,1,1,1,1,1,1,1,1,1	obshuman30K#A:08843	NM_022827	hypothetical protein flj21347; flj21347		64847	-0.0475712
mwghuman30K#B:0428	NM_015981	1	1,1,1,1,1,1,1,1,1,1,1,1,1,1,1,1,1,1,1,1,1	obshuman30K#B:0428		Calcium/calmodulin-dependent protein kinase type II alpha chain (EC 2.7.1.123) (CaM-kinase II alpha chain) (CaM kinase II alpha subunit) (CaMK-II alpha subunit). [Source:SWISSPROT;Acc:Q9UQM7]	114078	815	0.00940894
mwghuman30K#B:0411	AB023144	1	1,1,1,1,1,1,1,1,1,1,1,1,1,1,1,1,1,1,1,1,1	obshuman30K#B:0411		kiaa0927			0.107627
mwghuman30K#A:01523	NM_017491	1	1,1,1,1,1,1,1,1,1,1,1,1,1,1,1,1,1,1,1,1,1	obshuman30K#A:01523	NM_017491	WD-repeat protein 1 (Actin interacting protein 1) (AIP1) (NORI-1). [Source:SWISSPROT;Acc:O75083]	604734	9948	0.138744
mwghuman30K#A:01535	NM_000998	1	1,1,1,1,1,1,1,1,1,1,1,1,1,1,1,1,1,1,1,1,1	obshuman30K#A:01535	NM_000998	60S ribosomal protein L37a. [Source:SWISSPROT;Acc:P12751]		6168	0.0828454
mwghuman30K#B:7280	NM_030915	1	1,1,1,1,1,1,1,1,1,1,1,1,1,1,1,1,1,1,1,1,1	obshuman30K#B:7280	XM_096164	hypothetical protein dkfzp566j091; dkfzp566j091		81606	0.366704
mwghuman30K#A:01467	NM_012433	1	1,1,1,1,1,1,1,1,1,1,1,1,1,1,1,1,1,1,1,1,1	obshuman30K#A:01467	NM_012433	Splicing factor 3B subunit 1 (Spliceosome associated protein 155) (SAP 155) (SF3b155) (Pre-mRNA splicing factor SF3b 155 kDa subunit). [Source:SWISSPROT;Acc:O75533]	605590	23451	0.00352286
mwghuman30K#A:01494	NM_030969	1	1,1,1,1,1,1,1,1,1,1,1,1,1,1,1,1,1,1,1,1,1	obshuman30K#A:01494	NM_030969	Transmembrane protein 14B. [Source:SWISSPROT;Acc:Q9NUH8]		51522	0.258556
mwghuman30K#A:01435	NM_001025	1	1,1,1,1,1,1,1,1,1,1,1,1,1,1,1,1,1,1,1,1,1	obshuman30K#A:01435	NM_001025	40S ribosomal protein S23. [Source:SWISSPROT;Acc:P39028]	603683	6228	0.0646147
mwghuman30K#A:01437	NM_000143	1	1,1,1,1,1,1,1,1,1,1,1,1,1,1,1,1,1,1,1,1,1	obshuman30K#A:01437	NM_000143	Fumarate hydratase, mitochondrial precursor (EC 4.2.1.2) (Fumarase). [Source:SWISSPROT;Acc:P07954]	136850	2271	-0.123219
mwghuman30K#A:01451	NM_003289	1	1,1,1,1,1,1,1,1,1,1,1,1,1,1,1,1,1,1,1,1,1	obshuman30K#A:01451	NM_003289	tropomyosin 2 (beta); tpm2	108120	7169	0.393129
mwghuman30K#A:08714	NM_021910	1	1,1,1,1,1,1,1,1,1,1,1,1,1,1,1,1,1,1,1,1,1	obshuman30K#A:08714	NM_021910	FXYD domain-containing ion transport regulator 3 precursor (Chloride conductance inducer protein Mat-8) (Mammary tumor 8 kDa protein) (Phospholemman-like). [Source:SWISSPROT;Acc:Q14802]	604996	5349	-0.0759497
mwghuman30K#A:08715	NM_000970	1	1,1,1,1,1,1,1,1,1,1,1,1,1,1,1,1,1,1,1,1,1	obshuman30K#A:08715	NM_000970	ribosomal protein l6; rpl6	603703	6128	0.579497
mwghuman30K#B:7378	XM_084681	1	1,1,1,1,1,1,1,1,1,1,1,1,1,1,1,1,1,1,1,1,1	obshuman30K#B:7378	XM_084681	BA371L19.2 (Novel protein similar to 40S ribosomal protein S10 (RPS10)). [Source:SPTREMBL;Acc:Q9NQ39]	603632	6204	0.270957
mwghuman30K#A:08707	NM_005174	1	1,1,1,1,1,1,1,1,1,1,1,1,1,1,1,1,1,1,1,1,1	obshuman30K#A:08707	NM_005174	ATP synthase gamma chain, mitochondrial precursor (EC 3.6.3.14). [Source:SWISSPROT;Acc:P36542]	108729	509	0.185533
mwghuman30K#B:7350	NM_000786	1	1,1,1,1,1,1,1,1,1,1,1,1,1,1,1,1,1,1,1,1,1	obshuman30K#B:7350	XM_088194	Cytochrome P450 51A1 (EC 1.14.13.70) (CYPLI) (P450LI) (Sterol 14-alpha demethylase) (Lanosterol 14-alpha demethylase) (LDM) (P450-14DM). [Source:SWISSPROT;Acc:Q16850]	601637	1595	-0.294555
mwghuman30K#B:7359	NM_033188	1	1,1,1,1,1,1,1,1,1,1,1,1,1,1,1,1,1,1,1,1,1	obshuman30K#B:7359	NM_033188	Keratin associated protein 4-12 (Keratin associated protein 4.12) (Ultrahigh sulfur keratin associated protein 4.12). [Source:SWISSPROT;Acc:Q9BQ66]	607157	114132	0.188879
mwghuman30K#B:7345	XM_063630	1	1,1,1,1,1,1,1,1,1,1,1,1,1,1,1,1,1,1,1,1,1	obshuman30K#B:7345	XM_063630	Homo sapiens similar to 60S ribosomal protein L29 (Cell surface heparin binding protein HIP) (LOC123397), mRNA			0.215489
mwghuman30K#B:0529	NM_015172	1	1,1,1,1,1,1,1,1,1,1,1,1,1,1,1,1,1,1,1,1,1	obshuman30K#B:0529	XM_043678	HBxAg transactivated protein 2. [Source:RefSeq;Acc:NM_015172]		23215	0.420832
mwghuman30K#B:0521	XM_038970	1	1,1,1,1,1,1,1,1,1,1,1,1,1,1,1,1,1,1,1,1,1	obshuman30K#B:0521	XM_038970	Sodium/calcium exchanger 2 precursor (Na(+)/Ca(2+)-exchange protein 2). [Source:SWISSPROT;Acc:Q9UPR5]			0.265079
mwghuman30K#B:0522	NM_015327	1	1,1,1,1,1,1,1,1,1,1,1,1,1,1,1,1,1,1,1,1,1	obshuman30K#B:0522	XM_044148	Est1p-like protein B; ever shorter telomeres 1B. [Source:RefSeq;Acc:NM_015327]		23381	-0.249065
mwghuman30K#A:01641	NM_004175	1	1,1,1,1,1,1,1,1,1,1,1,1,1,1,1,1,1,1,1,1,1	obshuman30K#A:01641	NM_004175	Small nuclear ribonucleoprotein Sm D3 (snRNP core protein D3) (Sm-D3). [Source:SWISSPROT;Acc:P43331]	601062	6634	-0.0104373
mwghuman30K#C:4227	AC010648	1	1,1,1,1,1,1,1,1,1,1,1,1,1,1,1,1,1,1,1,1,1	obshuman30K#C:4227		ensembl genscan prediction			0.177244
mwghuman30K#C:2055	NM_016047	1	1,1,1,1,1,1,1,1,1,1,1,1,1,1,1,1,1,1,1,1,1	obshuman30K#C:2055		Pre-mRNA branch site protein p14 (CGI-110) (HSPC175) (Ht006). [Source:SWISSPROT;Acc:Q9Y3B4]	607835	51639	-0.100799
mwghuman30K#C:2039	NM_201429	1	1,1,1,1,1,1,1,1,1,1,1,1,1,1,1,1,1,1,1,1,1	obshuman30K#C:2039		Reticulon protein 3 (Neuroendocrine-specific protein-like 2) (NSP-like protein II) (NSPLII). [Source:SWISSPROT;Acc:O95197]	604249	10313	-0.307931
mwghuman30K#C:2040	NM_031298	1	1,1,1,1,1,1,1,1,1,1,1,1,1,1,1,1,1,1,1,1,1	obshuman30K#C:2040		ensembl genscan prediction mwg oligo matches these RefSeq numbers NM_031298		83460	-0.180202
mwghuman30K#C:2038	D45198	1	1,1,1,1,1,1,1,1,1,1,1,1,1,1,1,1,1,1,1,1,1	obshuman30K#C:2038		SET protein (HLA-DR associated protein II) (PHAPII) (Phosphatase 2A inhibitor I2PP2A). [Source:SWISSPROT;Acc:Q01105]	600960	6418	-0.929325
mwghuman30K#A:01599	NM_005770	1	1,1,1,1,1,1,1,1,1,1,1,1,1,1,1,1,1,1,1,1,1	obshuman30K#A:01599		small EDRK-rich factor 2. [Source:RefSeq;Acc:NM_005770]	605054	10169	0.0479891
mwghuman30K#C:2005	AL391379	1	1,1,1,1,1,1,1,1,1,1,1,1,1,1,1,1,1,1,1,1,1	obshuman30K#C:2005		ensembl genscan prediction			0.0900106
mwghuman30K#A:01577	NM_016304	1	1,1,1,1,1,1,1,1,1,1,1,1,1,1,1,1,1,1,1,1,1	obshuman30K#A:01577	NM_016304	ribosomal protein L24-like; 60S ribosomal protein L30 isolog; my024 protein; homolog of yeast ribosomal like protein 24. [Source:RefSeq;Acc:NM_016304]		51187	-0.0607158
mwghuman30K#C:4245	AL121926	1	1,1,1,1,1,1,1,1,1,1,1,1,1,1,1,1,1,1,1,1,1	obshuman30K#C:4245		ensembl genscan prediction			-0.163784
mwghuman30K#C:4243	AL121829	1	1,1,1,1,1,1,1,1,1,1,1,1,1,1,1,1,1,1,1,1,1	obshuman30K#C:4243		ensembl genscan prediction			-0.10891
mwghuman30K#B:0482	NM_007100	1	1,1,1,1,1,1,1,1,1,1,1,1,1,1,1,1,1,1,1,1,1	obshuman30K#B:0482	NM_007100	ATP synthase e chain, mitochondrial (EC 3.6.3.14). [Source:SWISSPROT;Acc:P56385]	601519	521	-0.196961
mwghuman30K#B:0485	AB028869	1	1,1,1,1,1,1,1,1,1,1,1,1,1,1,1,1,1,1,1,1,1	obshuman30K#B:0485		Baculoviral IAP repeat-containing protein 5 (Apoptosis inhibitor survivin) (Apoptosis inhibitor 4). [Source:SWISSPROT;Acc:O15392]			-0.197864
mwghuman30K#A:08731	NM_000126	1	1,1,1,1,1,1,1,1,1,1,1,1,1,1,1,1,1,1,1,1,1	obshuman30K#A:08731	NM_000126	Electron transfer flavoprotein alpha-subunit, mitochondrial precursor (Alpha-ETF). [Source:SWISSPROT;Acc:P13804]	231680	2108	-0.195147
mwghuman30K#B:7047	XM_097402	1	1,1,1,1,1,1,1,1,1,1,1,1,1,1,1,1,1,1,1,1,1	obshuman30K#B:7047	XM_097402	hypothetical protein xp_097402; loc148119			-0.258757
mwghuman30K#B:0607	NM_145169	1	1,1,1,1,1,1,1,1,1,1,1,1,1,1,1,1,1,1,1,1,1	obshuman30K#B:0607	XM_054209	similar to prgr1; loc113402		113402	-0.178426
mwghuman30K#B:0604	NM_001262	1	1,1,1,1,1,1,1,1,1,1,1,1,1,1,1,1,1,1,1,1,1	obshuman30K#B:0604	NM_001262	Cyclin-dependent kinase 6 inhibitor (p18-INK6) (Cyclin-dependent kinase 4 inhibitor C) (p18-INK4c). [Source:SWISSPROT;Acc:P42773]	603369	1031	-0.542252
mwghuman30K#B:0603	NM_006261	1	1,1,1,1,1,1,1,1,1,1,1,1,1,1,1,1,1,1,1,1,1	obshuman30K#B:0603	NM_006261	Homeobox protein prophet of PIT-1 (PROP-1) (Pituitary specific homeodomain factor). [Source:SWISSPROT;Acc:O75360]	601538	5626	0.206586
mwghuman30K#B:0618	NM_004336	1	1,1,1,1,1,1,1,1,1,1,1,1,1,1,1,1,1,1,1,1,1	obshuman30K#B:0618	NM_004336	Mitotic checkpoint serine/threonine-protein kinase BUB1 (EC 2.7.1.-) (hBUB1) (BUB1A). [Source:SWISSPROT;Acc:O43683]	602452	699	-0.262388
mwghuman30K#B:0634	NM_004553	1	1,1,1,1,1,1,1,1,1,1,1,1,1,1,1,1,1,1,1,1,1	obshuman30K#B:0634	NM_004553	NADH-ubiquinone oxidoreductase 13 kDa-A subunit, mitochondrial precursor (EC 1.6.5.3) (EC 1.6.99.3) (Complex I-13KD-A) (CI-13KD-A). [Source:SWISSPROT;Acc:O75380]	252010	4726	-0.0582973
mwghuman30K#B:0662	NM_004546	1	1,1,1,1,1,1,1,1,1,1,1,1,1,1,1,1,1,1,1,1,1	obshuman30K#B:0662	NM_004546	NADH-ubiquinone oxidoreductase AGGG subunit, mitochondrial precursor (EC 1.6.5.3) (EC 1.6.99.3) (Complex I-AGGG) (CI-AGGG). [Source:SWISSPROT;Acc:O95178]	603838	4708	-0.0177595
mwghuman30K#B:0661	NM_004545	1	1,1,1,1,1,1,1,1,1,1,1,1,1,1,1,1,1,1,1,1,1	obshuman30K#B:0661	NM_004545	NADH-ubiquinone oxidoreductase MNLL subunit (EC 1.6.5.3) (EC 1.6.99.3) (Complex I-MNLL) (CI-MNLL). [Source:SWISSPROT;Acc:O75438]	603837	4707	-0.0911202
mwghuman30K#B:0672	AF053356	1	1,1,1,1,1,1,1,1,1,1,1,1,1,1,1,1,1,1,1,1,1	obshuman30K#B:0672		chromosome 7q22 sequence			-0.000186313
mwghuman30K#B:0679	NM_005001	1	1,1,1,1,1,1,1,1,1,1,1,1,1,1,1,1,1,1,1,1,1	obshuman30K#B:0679	NM_005001	NADH-ubiquinone oxidoreductase subunit B14.5a (EC 1.6.5.3) (EC 1.6.99.3) (Complex I-B14.5a) (CI-B14.5a). [Source:SWISSPROT;Acc:O95182]	602139	4701	0.107545
mwghuman30K#B:0681	NM_005594	1	1,1,1,1,1,1,1,1,1,1,1,1,1,1,1,1,1,1,1,1,1	obshuman30K#B:0681	NM_005594	nascent-polypeptide-associated complex alpha polypeptide. [Source:RefSeq;Acc:NM_005594]	601234	4666	0.493701
mwghuman30K#B:7007	XM_047838	1	1,1,1,1,1,1,1,1,1,1,1,1,1,1,1,1,1,1,1,1,1	obshuman30K#B:7007	XM_047838	rho guanine exchange factor gef 12 arhgef12			-0.168827
mwghuman30K#A:01273	NM_005765	1	1,1,1,1,1,1,1,1,1,1,1,1,1,1,1,1,1,1,1,1,1	obshuman30K#A:01273	NM_005765	Vacuolar ATP synthase membrane sector associated protein M8-9 (V-ATPase M8.9 subunit). [Source:SWISSPROT;Acc:O75787]	300423	10159	0.115475
mwghuman30K#B:2811	NM_032843	1	1,1,1,1,1,1,1,1,1,1,1,1,1,1,1,1,1,1,1,1,1	obshuman30K#B:2811	NM_032843	fibrinogen C domain containing 1. [Source:RefSeq;Acc:NM_032843]		84929	0.242744
mwghuman30K#A:01290	NM_004868	1	1,1,1,1,1,1,1,1,1,1,1,1,1,1,1,1,1,1,1,1,1	obshuman30K#A:01290	NM_004868	Synaptic glycoprotein SC2. [Source:SWISSPROT;Acc:Q9NZ01]		9524	-0.391618
mwghuman30K#A:01293	NM_003746	1	1,1,1,1,1,1,1,1,1,1,1,1,1,1,1,1,1,1,1,1,1	obshuman30K#A:01293	NM_003746	Dynein light chain 1, cytoplasmic (8 kDa dynein light chain) (DLC8) (Protein inhibitor of neuronal nitric oxide synthase) (PIN). [Source:SWISSPROT;Acc:Q15701]	601562	8655	0.111588
mwghuman30K#B:2831	AK027798	1	1,1,1,1,1,1,1,1,1,1,1,1,1,1,1,1,1,1,1,1,1	obshuman30K#B:2831		cdna flj14892 fis clone place1004270 weakly similar to transmembrane protease serine ec 3.4.21.-; unnamed protein product			0.360194
mwghuman10K#06603_hk2	mwghuman10K#06603	1	1,1,1,1,1,1,1,1,1,1,1,1,1,1,1,1,1,1,1,1,1			housekeeping gene replicate2: proteasome (prosome, macropain) subunit, beta type, 2 (PSMB2), mRNA. 4/2001			0.214053
mwghuman30K#B:7171	XM_098769	1	1,1,1,1,1,1,1,1,1,1,1,1,1,1,1,1,1,1,1,1,1	obshuman30K#B:7171	XM_098769	hypothetical protein xp_098769; loc157517			0.113371
mwghuman30K#B:0703	NM_016951	1	1,1,1,1,1,1,1,1,1,1,1,1,1,1,1,1,1,1,1,1,1	obshuman30K#B:0703	NM_016951	transmembrane proteolipid; cklf1		51192	0.009788
mwghuman30K#B:7157	XM_050184	1	1,1,1,1,1,1,1,1,1,1,1,1,1,1,1,1,1,1,1,1,1	obshuman30K#B:7157	XM_050184	similar to thymopoietin; loc93273			0.225161
mwghuman30K#B:7162	NM_001859	1	1,1,1,1,1,1,1,1,1,1,1,1,1,1,1,1,1,1,1,1,1	obshuman30K#B:7162	XM_055880	High-affinity copper uptake protein 1 (hCTR1) (Copper transporter 1). [Source:SWISSPROT;Acc:O15431]	603085	1317	-0.178552
mwghuman30K#A:01419	NM_001003	1	1,1,1,1,1,1,1,1,1,1,1,1,1,1,1,1,1,1,1,1,1	obshuman30K#A:01419	NM_001003	ribosomal protein p1; rplp1	180520	6176	0.152628
mwghuman30K#A:01409	NM_002491	1	1,1,1,1,1,1,1,1,1,1,1,1,1,1,1,1,1,1,1,1,1	obshuman30K#A:01409	NM_002491	NADH-ubiquinone oxidoreductase B12 subunit (EC 1.6.5.3) (EC 1.6.99.3) (Complex I-B12) (CI-B12). [Source:SWISSPROT;Acc:O43676]	603839	4709	0.26174
mwghuman30K#B:7198	XM_098010	1	1,1,1,1,1,1,1,1,1,1,1,1,1,1,1,1,1,1,1,1,1	obshuman30K#B:7198	XM_098010	hypothetical protein xp_098010; loc151157			0.249419
mwghuman30K#B:0729	NM_021980	1	1,1,1,1,1,1,1,1,1,1,1,1,1,1,1,1,1,1,1,1,1	obshuman30K#B:0729	NM_021980	optineurin; tumor necrosis factor alpha-inducible cellular protein containing leucine zipper domains; glaucoma 1, open angle, E (adult-onset); transcrption factor IIIA-interacting protein; Huntingtin interacting protein L. [Source:RefSeq;Acc:NM_021980]	137760	10133	0.581977
mwghuman30K#B:0775	NM_007068	1	1,1,1,1,1,1,1,1,1,1,1,1,1,1,1,1,1,1,1,1,1	obshuman30K#B:0775	XM_088610	Meiotic recombination protein DMC1/LIM15 homolog. [Source:SWISSPROT;Acc:Q14565]	602721	11144	-0.340367
mwghuman30K#B:0790	NM_005439	1	1,1,1,1,1,1,1,1,1,1,1,1,1,1,1,1,1,1,1,1,1	obshuman30K#B:0790	NM_005439	Myeloid leukemia factor 2 (Myelodysplasia-myeloid leukemia factor 2). [Source:SWISSPROT;Acc:Q15773]	601401	8079	-0.391395
mwghuman30K#B:0769	NM_001867	1	1,1,1,1,1,1,1,1,1,1,1,1,1,1,1,1,1,1,1,1,1	obshuman30K#B:0769	NM_001867	Cytochrome c oxidase polypeptide VIIc, mitochondrial precursor (EC 1.9.3.1). [Source:SWISSPROT;Acc:P15954]	603774	1350	0.166848
mwghuman30K#B:7147	XM_050020	1	1,1,1,1,1,1,1,1,1,1,1,1,1,1,1,1,1,1,1,1,1	obshuman30K#B:7147	XM_050020	similar to nuclear receptor subfamily group d member 1; loc147097			-0.133688
mwghuman30K#B:0796	NM_006476	1	1,1,1,1,1,1,1,1,1,1,1,1,1,1,1,1,1,1,1,1,1	obshuman30K#B:0796	NM_006476	ATP synthase g chain, mitochondrial (EC 3.6.3.14) (ATPase subunit G). [Source:SWISSPROT;Acc:O75964]		267020	0.0587508
mwghuman30K#B:7109	XM_049473	1	1,1,1,1,1,1,1,1,1,1,1,1,1,1,1,1,1,1,1,1,1	obshuman30K#B:7109	XM_049473	neuroligin 2 nlgn2			0.217778
mwghuman30K#A:08947	NM_016655	1	1,1,1,1,1,1,1,1,1,1,1,1,1,1,1,1,1,1,1,1,1	obshuman30K#A:08947	NM_016655	GA binding protein beta chain (GABP-beta-2 subunit) (GABP-2) (GABP- beta-1 subunit) (GABPB-1) (Transcription factor E4TF1-53) (Transcription factor E4TF1-47) (Nuclear respiratory factor-2). [Source:SWISSPROT;Acc:Q06547]	600610	2553	0.117935
mwghuman30K#A:08943	NM_005572	1	1,1,1,1,1,1,1,1,1,1,1,1,1,1,1,1,1,1,1,1,1	obshuman30K#A:08943	NM_005572	Lamin A/C (70 kDa lamin). [Source:SWISSPROT;Acc:P02545]	115200	4000	-0.129424
mwghuman30K#B:7124	XM_049669	1	1,1,1,1,1,1,1,1,1,1,1,1,1,1,1,1,1,1,1,1,1	obshuman30K#B:7124	XM_049669	similar to hypothetical protein flj21463; loc93184			0.156584
mwghuman30K#B:2969	NM_003472	1	1,1,1,1,1,1,1,1,1,1,1,1,1,1,1,1,1,1,1,1,1	obshuman30K#B:2969	NM_003472	DEK protein. [Source:SWISSPROT;Acc:P35659]	125264	7913	-0.350518
mwghuman30K#A:08973	XM_060006	1	1,1,1,1,1,1,1,1,1,1,1,1,1,1,1,1,1,1,1,1,1	obshuman30K#A:08973	XM_060006	Homo sapiens similar to Ferritin heavy chain (Ferritin H subunit) (LOC387908), mRNA			-0.279132
mwghuman30K#B:2935	NM_016126	1	1,1,1,1,1,1,1,1,1,1,1,1,1,1,1,1,1,1,1,1,1	obshuman30K#B:2935	XM_038899	HSPCO34 protein. [Source:RefSeq;Acc:NM_016126]		51668	-0.0720494
mwghuman30K#A:01322	NM_007262	1	1,1,1,1,1,1,1,1,1,1,1,1,1,1,1,1,1,1,1,1,1	obshuman30K#A:01322	NM_007262	RNA-binding protein regulatory subunit; oncogene DJ1. [Source:RefSeq;Acc:NM_007262]	602533	11315	0.172506
mwghuman30K#B:2921	AL031224	1	1,1,1,1,1,1,1,1,1,1,1,1,1,1,1,1,1,1,1,1,1	obshuman30K#B:2921		clone 336h9 on chromosome 6p12.1-21.1. contains the alternatively spliced tfap2b transcription factor ap-2 beta activating enhancer-binding protei			0.285426
mwghuman30K#A:01341	NM_002797	1	1,1,1,1,1,1,1,1,1,1,1,1,1,1,1,1,1,1,1,1,1	obshuman30K#A:01341	NM_002797	Proteasome subunit beta type 5 precursor (EC 3.4.25.1) (Proteasome epsilon chain) (Macropain epsilon chain) (Multicatalytic endopeptidase complex epsilon chain) (Proteasome subunit X) (Proteasome chain 6) (Proteasome subunit MB1). [Source:SWISSPROT;Acc:P28074]	600306	5693	0.0896607
mwghuman30K#B:0840	XM_099254	1	1,1,1,1,1,1,1,1,1,1,1,1,1,1,1,1,1,1,1,1,1	obshuman30K#B:0840	XM_099254	hypothetical protein xp_099254; loc148626			-0.542146
mwghuman30K#B:0855	NM_014313	1	1,1,1,1,1,1,1,1,1,1,1,1,1,1,1,1,1,1,1,1,1	obshuman30K#B:0855	NM_014313	Small membrane protein 1. [Source:SWISSPROT;Acc:O95807]	605348	23585	0.0433214
mwghuman30K#B:0826	NM_004513	1	1,1,1,1,1,1,1,1,1,1,1,1,1,1,1,1,1,1,1,1,1	obshuman30K#B:0826	NM_004513	Interleukin-16 precursor (IL-16) (Lymphocyte chemoattractant factor) (LCF). [Source:SWISSPROT;Acc:Q14005]	603035	3603	-0.0805405
mwghuman10K#11005-r1	humrp10a1#1-r1	2	2,2,2,2,2,2,2,2,2,2,2,2,2,2,2,2,2,2,2,2,2			Ribosomal protein L10			0.145922
mwghuman10K#11005-r2	humrp10a1#3-r2	2	2,2,1,2,1,2,1,2,2,2,1,2,2,2,2,2,2,2,2,2,2			Ribosomal protein L11			0.159936
mwghuman30K#B:0879	XM_086797	1	1,1,1,1,1,1,1,1,1,1,1,1,1,1,1,1,1,1,1,1,1	obshuman30K#B:0879	XM_086797	hypothetical protein xp_086797; loc150156			-0.256644
mwghuman30K#B:0877	NM_005801	1	1,1,1,1,1,1,1,1,1,1,1,1,1,1,1,1,1,1,1,1,1	obshuman30K#B:0877	NM_005801	Protein translation factor SUI1 homolog (Sui1iso1). [Source:SWISSPROT;Acc:P41567]		10209	0.242159
mwghuman30K#A:01078	NM_014245	1	1,1,1,1,1,1,1,1,1,1,1,1,1,1,1,1,1,1,1,1,1	obshuman30K#A:01078	NM_014245	RING-box protein 2 (Rbx2) (RING finger protein 7) (Regulator of cullins 2) (CKII beta-binding protein 1) (CKBBP1) (Sensitive to apoptosis gene protein). [Source:SWISSPROT;Acc:Q9UBF6]	603863	9616	0.156069
mwghuman30K#A:01089	NM_017819	1	1,1,1,1,1,1,1,1,1,1,1,1,1,1,1,1,1,1,1,1,1	obshuman30K#A:01089	NM_017819	RNA (guanine-9-) methyltransferase domain containing 1. [Source:RefSeq;Acc:NM_017819]		54931	-0.102598
mwghuman30K#A:01086	NM_005105	1	1,1,1,1,1,1,1,1,1,1,1,1,1,1,1,1,1,1,1,1,1	obshuman30K#A:01086		RNA-binding protein 8A (RNA binding motif protein 8A) (Ribonucleoprotein RBM8A) (RNA-binding protein Y14) (Binder of OVCA1- 1) (BOV-1). [Source:SWISSPROT;Acc:Q9Y5S9]	605313	9939	0.109537
mwghuman30K#A:01035	NM_006066	1	1,1,1,1,1,1,1,1,1,1,1,1,1,1,1,1,1,1,1,1,1	obshuman30K#A:01035	NM_006066	Alcohol dehydrogenase [NADP+] (EC 1.1.1.2) (Aldehyde reductase) (Aldo- keto reductase family 1 member A1). [Source:SWISSPROT;Acc:P14550]	103830	10327	0.0483562
mwghuman30K#A:01046	NM_003329	1	1,1,1,1,1,1,1,1,1,1,1,1,1,1,1,1,1,1,1,1,1	obshuman30K#A:01046	NM_003329	Thioredoxin (ATL-derived factor) (ADF) (Surface associated sulphydryl protein) (SASP). [Source:SWISSPROT;Acc:P10599]	187700	7295	0.502156
mwghuman30K#A:01016	NM_003945	1	1,1,1,1,1,1,1,1,1,1,1,1,1,1,1,1,1,1,1,1,1	obshuman30K#A:01016	NM_003945	Vacuolar ATP synthase subunit H (EC 3.6.3.14) (V-ATPase H subunit) (Vacuolar proton pump H subunit) (V-ATPase M9.2 subunit) (V-ATPase 9.2 kDa membrane accessory protein). [Source:SWISSPROT;Acc:O15342]	603931	8992	-0.20379
mwghuman30K#A:10829	NM_006341	1	1,1,1,1,1,1,1,1,1,1,1,1,1,1,1,1,1,1,1,1,1	obshuman30K#A:10829	NM_006341	Mitotic spindle assembly checkpoint protein MAD2B (MAD2-like 2) (hREV7). [Source:SWISSPROT;Acc:Q9UI95]	604094	10459	-0.244479
mwghuman30K#A:10830	NM_000997	1	1,1,1,1,1,1,1,1,1,1,1,1,1,1,1,1,1,1,1,1,1	obshuman30K#A:10830	NM_000997	60S ribosomal protein L37 (G1.16). [Source:SWISSPROT;Acc:P02403]	604181	6167	0.106378
mwghuman30K#A:10814	NM_000291	1	1,1,1,1,1,1,1,1,1,1,1,1,1,1,1,1,1,1,1,1,1	obshuman30K#A:10814	NM_000291	Phosphoglycerate kinase 1 (EC 2.7.2.3) (Primer recognition protein 2) (PRP 2). [Source:SWISSPROT;Acc:P00558]	311800	5230	0.0356732
mwghuman30K#A:01161	NM_006083	1	1,1,1,1,1,1,1,1,1,1,1,1,1,1,1,1,1,1,1,1,1	obshuman30K#A:01161	NM_006083	Red protein (RER protein) (IK factor) (Cytokine IK). [Source:SWISSPROT;Acc:Q13123]	600549	3550	-0.056903
mwghuman30K#A:01128	NM_006003	1	1,1,1,1,1,1,1,1,1,1,1,1,1,1,1,1,1,1,1,1,1	obshuman30K#A:01128	NM_006003	ubiquinol-cytochrome c reductase, rieske iron-sulfur polypeptide 1; uqcrfs1"	191327	7386	-0.287149
mwghuman30K#A:03770	NM_005617	1	1,1,1,1,1,1,1,1,1,1,1,1,1,1,1,1,1,1,1,1,1	obshuman30K#A:03770	NM_005617	40S ribosomal protein S14 (PRO2640). [Source:SWISSPROT;Acc:P06366]	130620	6208	-0.198425
mwghuman30K#A:03738	NM_022145	1	1,1,1,1,1,1,1,1,1,1,1,1,1,1,1,1,1,1,1,1,1	obshuman30K#A:03738	NM_022145	SoxLZ/Sox6 leucine zipper binding protein; SoxLZ/Sox6-binding protein Solt. [Source:RefSeq;Acc:NM_022145]		64105	0.437249
mwghuman30K#A:03728	NM_014183	1	1,1,1,1,1,1,1,1,1,1,1,1,1,1,1,1,1,1,1,1,1	obshuman30K#A:03728	NM_014183	Dynein light chain 2A, cytoplasmic (Dynein-associated protein KM23) (Bithoraxoid-like protein) (BLP) (HSPC162). [Source:SWISSPROT;Acc:Q9NP97]	607167	83658	-0.103996
mwghuman30K#A:03828	NM_030579	1	1,1,1,1,1,1,1,1,1,1,1,1,1,1,1,1,1,1,1,1,1	obshuman30K#A:03828	NM_030579	Cytochrome b5 outer mitochondrial membrane isoform precursor. [Source:SWISSPROT;Acc:O43169]		80777	-0.0828592
mwghuman30K#A:03838	NM_004542	1	1,1,1,1,1,1,1,1,1,1,1,1,1,1,1,1,1,1,1,1,1	obshuman30K#A:03838	NM_004542	NADH-ubiquinone oxidoreductase B9 subunit (EC 1.6.5.3) (EC 1.6.99.3) (Complex I-B9) (CI-B9). [Source:SWISSPROT;Acc:O95167]	603832	4696	0.0410808
mwghuman30K#A:03639	NM_000661	1	1,1,1,1,1,1,1,1,1,1,1,1,1,1,1,1,1,1,1,1,1	obshuman30K#A:03639	NM_000661	60S ribosomal protein L9. [Source:SWISSPROT;Acc:P32969]	603686	6133	0.191791
mwghuman30K#A:03636	NM_007273	1	1,1,1,1,1,1,1,1,1,1,1,1,1,1,1,1,1,1,1,1,1	obshuman30K#A:03636	NM_007273	repressor of estrogen receptor activity; B-cell associated protein. [Source:RefSeq;Acc:NM_007273]		11331	-0.329863
mwghuman30K#A:03613	NM_006791	1	1,1,1,1,1,1,1,1,1,1,1,1,1,1,1,1,1,1,1,1,1	obshuman30K#A:03613	NM_006791	Transcription factor-like protein MRG15 (MORF-related gene 15 protein) (Mortality factor 4-like 1) (MSL3-1 protein) (HSPC008/HSPC061). [Source:SWISSPROT;Acc:Q9UBU8]	116960	10934	0.0781024
mwghuman30K#A:03602	NM_004930	1	1,1,1,1,1,1,1,1,1,1,1,1,1,1,1,1,1,1,1,1,1	obshuman30K#A:03602	NM_004930	F-actin capping protein beta subunit (CapZ beta). [Source:SWISSPROT;Acc:P47756]	601572	832	-0.0427961
mwghuman30K#A:03601	NM_003878	1	1,1,1,1,1,1,1,1,1,1,1,1,1,1,1,1,1,1,1,1,1	obshuman30K#A:03601	NM_003878	Gamma-glutamyl hydrolase precursor (EC 3.4.19.9) (Gamma-Glu-X carboxypeptidase) (Conjugase) (GH). [Source:SWISSPROT;Acc:Q92820]	601509	8836	0.0861085
mwghuman30K#A:03606	NM_004701	1	1,1,1,1,1,1,1,1,1,1,1,1,1,1,1,1,1,1,1,1,1	obshuman30K#A:03606	NM_004701	G2/mitotic-specific cyclin B2. [Source:SWISSPROT;Acc:O95067]	602755	9133	0.211025
mwghuman30K#A:03715	NM_002592	1	1,1,1,1,1,1,1,1,1,1,1,1,1,1,1,1,1,1,1,1,1	obshuman30K#A:03715	NM_002592	Proliferating cell nuclear antigen (PCNA) (Cyclin). [Source:SWISSPROT;Acc:P12004]	176740	5111	0.231095
mwghuman30K#A:03719	NM_018263	1	1,1,1,1,1,1,1,1,1,1,1,1,1,1,1,1,1,1,1,1,1	obshuman30K#A:03719	NM_018263	additional sex combs like 2; polycomb group protein ASXH2. [Source:RefSeq;Acc:NM_018263]		55252	-0.260829
mwghuman30K#A:03998	NM_002823	1	1,1,1,1,1,1,1,1,1,1,1,1,1,1,1,1,1,1,1,1,1	obshuman30K#A:03998		prothymosin-alpha pseudogene; open reading frame a	188390	5757	0.245752
mwghuman10K#11004-r3	V00530	1	1,1,1,1,1,1,1,1,1,1,1,1,1,1,1,1,1,1,1,1,1			hypoxanthine-guanine phosphoribosyltransferase (HPRT) replicate 3			0.210365
mwghuman10K#11004-r1	V00530	2	1,1,1,1,1,1,1,1,1,1,1,1,1,1,1,1,1,1,1,1,1						0.258425
mwghuman30K#A:03853	NM_001404	1	1,1,1,1,1,1,1,1,1,1,1,1,1,1,1,1,1,1,1,1,1	obshuman30K#A:03853	NM_001404	Elongation factor 1-gamma (EF-1-gamma) (eEF-1B gamma) (PRO1608). [Source:SWISSPROT;Acc:P26641]	130593	1937	-0.0702825
mwghuman30K#A:03912	NM_018492	1	1,1,1,1,1,1,1,1,1,1,1,1,1,1,1,1,1,1,1,1,1	obshuman30K#A:03912	NM_018492	T-LAK cell-originated protein kinase; spermatogenesis-related protein kinase; PDZ-binding kinase; PBK; MAPKK-like protein kinase; serine/threonine protein kinase. [Source:RefSeq;Acc:NM_018492]		55872	-0.0516329
mwghuman30K#A:03942	NM_033301	1	1,1,1,1,1,1,1,1,1,1,1,1,1,1,1,1,1,1,1,1,1	obshuman30K#A:03942	NM_033301	60S ribosomal protein L8. [Source:SWISSPROT;Acc:P25120]	604177	6132	0.243417
mwghuman30K#A:03934	NM_001625	1	1,1,1,1,1,1,1,1,1,1,1,1,1,1,1,1,1,1,1,1,1	obshuman30K#A:03934	NM_001625	Adenylate kinase isoenzyme 2, mitochondrial (EC 2.7.4.3) (ATP-AMP transphosphorylase). [Source:SWISSPROT;Acc:P54819]	103020	204	0.149153
mwghuman30K#A:01999	NM_014632	1	1,1,1,1,1,1,1,1,1,1,1,1,1,1,1,1,1,1,1,1,1	obshuman30K#A:01999	NM_014632	flavoprotein oxidoreductase MICAL2. [Source:RefSeq;Acc:NM_014632]	608881	9645	0.102782
mwghuman10K#11000-r2	K00558	3	2,2,2,2,2,2,2,2,2,2,2,2,2,2,2,2,2,2,2,2,2						0.373923
mwghuman10K#11000-r1	humtubak1#1-r1	4	3,3,3,3,3,3,3,3,3,3,3,3,3,3,3,3,3,3,3,2,3						0.206268
mwghuman30K#A:05929	NM_013442	1	1,1,1,1,1,1,1,1,1,1,1,1,1,1,1,1,1,1,1,1,1	obshuman30K#A:05929	NM_013442	stomatin (EPB72)-like 2; stomatin-like protein 2; stomatin-like 2. [Source:RefSeq;Acc:NM_013442]	608292	30968	-0.0252263
mwghuman30K#A:05927	NM_001320	1	1,1,1,1,1,1,1,1,1,1,1,1,1,1,1,1,1,1,1,1,1	obshuman30K#A:05927	NM_001320	Casein kinase II beta chain (CK II) (Phosvitin) (G5a). [Source:SWISSPROT;Acc:P13862]	115441	1460	0.351312
mwghuman30K#A:05917	NM_012111	1	1,1,1,1,1,1,1,1,1,1,1,1,1,1,1,1,1,1,1,1,1	obshuman30K#A:05917	NM_012111	Activator of 90 kDa heat shock protein ATPase homolog 1 (AHA1) (p38) (HSPC322). [Source:SWISSPROT;Acc:O95433]	608466	10598	0.139003
mwghuman30K#A:05912	NM_000978	1	1,1,1,1,1,1,1,1,1,1,1,1,1,1,1,1,1,1,1,1,1	obshuman30K#A:05912	NM_000978	60S ribosomal protein L23 (L17). [Source:SWISSPROT;Acc:P23131]	603662	9349	0.525217
mwghuman30K#B:4899	NM_014145	1	1,1,1,1,1,1,1,1,1,1,1,1,1,1,1,1,1,1,1,1,1	obshuman30K#B:4899		hspc274		29058	-0.100518
mwghuman30K#C:8383	AC087689	1	1,1,1,1,1,1,1,1,1,1,1,1,1,1,1,1,1,1,1,1,1	obshuman30K#C:8383		ensembl genscan prediction			-0.14266
mwghuman30K#B:4878	NM_032111	1	1,1,1,1,1,1,1,1,1,1,1,1,1,1,1,1,1,1,1,1,1	obshuman30K#B:4878		mitochondrial ribosomal protein L14. [Source:RefSeq;Acc:NM_032111]		64928	0.284064
mwghuman30K#B:4873	NM_006009	1	1,1,1,1,1,1,1,1,1,1,1,1,1,1,1,1,1,1,1,1,1	obshuman30K#B:4873	XM_084610	Tubulin alpha-1 chain (Alpha-tubulin 1). [Source:SWISSPROT;Acc:P05209]	602529	7846	-0.136784
mwghuman30K#B:4838	NM_000075	1	1,1,1,1,1,1,1,1,1,1,1,1,1,1,1,1,1,1,1,1,1	obshuman30K#B:4838	NM_000075	Cell division protein kinase 4 (EC 2.7.1.37) (Cyclin-dependent kinase 4) (PSK-J3). [Source:SWISSPROT;Acc:P11802]	123829	1019	0.153654
mwghuman30K#B:4918	NM_002520	1	1,1,1,1,1,1,1,1,1,1,1,1,1,1,1,1,1,1,1,1,1	obshuman30K#B:4918	XM_070114	Nucleophosmin (NPM) (Nucleolar phosphoprotein B23) (Numatrin) (Nucleolar protein NO38). [Source:SWISSPROT;Acc:P06748]	164040	4869	0.468481
mwghuman30K#B:4906	XM_028720	1	1,1,1,1,1,1,1,1,1,1,1,1,1,1,1,1,1,1,1,1,1	obshuman30K#B:4906	XM_028720	tubulin alpha ubiquitous; k-alpha-1			0.293844
mwghuman30K#A:05805	NM_021074	1	1,1,1,1,1,1,1,1,1,1,1,1,1,1,1,1,1,1,1,1,1	obshuman30K#A:05805	NM_021074	NADH-ubiquinone oxidoreductase 24 kDa subunit, mitochondrial precursor (EC 1.6.5.3) (EC 1.6.99.3). [Source:SWISSPROT;Acc:P19404]	168600	4729	-0.215384
mwghuman30K#B:4770	NM_015161	1	1,1,1,1,1,1,1,1,1,1,1,1,1,1,1,1,1,1,1,1,1	obshuman30K#B:4770	XM_027365	ARL-6 interacting protein-1 (Aip-1). [Source:SWISSPROT;Acc:Q15041]	607669	23204	-0.325991
mwghuman30K#B:4758	NM_004335	1	1,1,1,1,1,1,1,1,1,1,1,1,1,1,1,1,1,1,1,1,1	obshuman30K#B:4758	NM_004335	Bone marrow stromal antigen 2 (BST-2). [Source:SWISSPROT;Acc:Q10589]	600534	684	-0.900322
mwghuman30K#C:8499	AC073957	1	1,1,1,1,1,1,1,1,1,1,1,1,1,1,1,1,1,1,1,1,1	obshuman30K#C:8499		ensembl genscan prediction			-0.0457495
mwghuman30K#A:05883	NM_017613	1	1,1,1,1,1,1,1,1,1,1,1,1,1,1,1,1,1,1,1,1,1	obshuman30K#A:05883	NM_017613	Downstream neighbor of Son protein (B17). [Source:SWISSPROT;Acc:Q9NYP3]		29980	0.223775
mwghuman10K#11002-r2	unknown	3	3,3,3,3,3,3,3,3,3,3,3,3,3,3,3,3,3,3,3,3,3						-0.389724
mwghuman10K#11002-r3	gapdh-r3	1	1,1,1,1,1,1,1,1,1,1,1,1,1,1,1,1,1,1,1,1,1			glyceraldehyde-3-phosphate dehydrogenase (GAPDH) mRNA, complete cds; glyceraldehyde-3-phosphate dehydrogenase (EC 1.2.1.12)"			-0.300151
mwghuman10K#11002-r1	gapdh-r1	2	2,2,2,2,2,2,2,2,2,2,2,2,2,1,2,2,2,2,2,2,2						-0.128832
mwghuman30K#B:4830	XM_105530	1	1,1,1,1,1,1,1,1,1,1,1,1,1,1,1,1,1,1,1,1,1	obshuman30K#B:4830	XM_105530	hypothetical protein xp_105530; loc166051	163910	3151	-0.0552747
mwghuman30K#B:4829	NM_002295	1	1,1,1,1,1,1,1,1,1,1,1,1,1,1,1,1,1,1,1,1,1	obshuman30K#B:4829	XM_094800	40S ribosomal protein SA (P40) (34/67 kDa laminin receptor) (Colon carcinoma laminin-binding protein) (NEM/1CHD4) (Multidrug resistance- associated protein MGr1-Ag). [Source:SWISSPROT;Acc:P08865]	150370	3921	0.306823
mwghuman30K#B:4684	NM_004175	1	1,1,1,1,1,1,1,1,1,1,1,1,1,1,1,1,1,1,1,1,1	obshuman30K#B:4684	XM_085122	Small nuclear ribonucleoprotein Sm D3 (snRNP core protein D3) (Sm-D3). [Source:SWISSPROT;Acc:P43331]	601062	6634	-0.110973
mwghuman30K#B:4611	NM_012398	1	1,1,1,1,1,1,1,1,1,1,1,1,1,1,1,1,1,1,1,1,1	obshuman30K#B:4611		phosphatidylinositol-4-phosphate 5-kinase, type I, gamma; phosphatidylinositol-4-phosphate 5-kinase I-gamma; diphosphoinositide kinase; type I PIP kinase; PtdIns(4)P-5-kinase. [Source:RefSeq;Acc:NM_012398]	606102	23396	0.154852
mwghuman30K#B:4605	NM_080592	1	1,1,1,1,1,1,1,1,1,1,1,1,1,1,1,1,1,1,1,1,1	obshuman30K#B:4605	XM_002429	apoptosis related protein APR-3; p18 protein. [Source:RefSeq;Acc:NM_016085]		51374	0.0518359
mwghuman30K#B:3108	NM_015411	1	1,1,1,1,1,1,1,1,1,1,1,1,1,1,1,1,1,1,1,1,1	obshuman30K#B:3108	XM_046506	Sulfatase modifying factor 2 precursor (C-alpha-formyglycine- generating enzyme 2). [Source:SWISSPROT;Acc:Q8NBJ7]	607940	25870	-0.262857
mwghuman30K#B:3106	NM_014486	1	1,1,1,1,1,1,1,1,1,1,1,1,1,1,1,1,1,1,1,1,1	obshuman30K#B:3106	NM_014486	neuronal thread protein; ad7c-ntp			0.488021
mwghuman30K#B:3182	NM_015640	1	1,1,1,1,1,1,1,1,1,1,1,1,1,1,1,1,1,1,1,1,1	obshuman30K#B:3182	NM_015640	PAI-1 mRNA-binding protein; chromodomain helicase DNA binding protein 3 interacting protein. [Source:RefSeq;Acc:NM_015640]	607378	26135	0.131373
mwghuman30K#B:3175	XM_032397	1	1,1,1,1,1,1,1,1,1,1,1,1,1,1,1,1,1,1,1,1,1	obshuman30K#B:3175	XM_032397	dkfzp564i122 protein;			0.144298
mwghuman30K#B:4654	NM_079836	1	1,1,1,1,1,1,1,1,1,1,1,1,1,1,1,1,1,1,1,1,1	obshuman30K#B:4654	NM_079836	Tubulin alpha-2 chain (Alpha-tubulin 2). [Source:SWISSPROT;Acc:Q13748]	602528	7278	-0.506914
mwghuman30K#B:4650	NM_002391	1	1,1,1,1,1,1,1,1,1,1,1,1,1,1,1,1,1,1,1,1,1	obshuman30K#B:4650	NM_002391	Midkine precursor (Neurite outgrowth-promoting protein) (MK) (Midgestation and kidney protein) (Amphiregulin-associated protein) (ARAP) (Neurite outgrowth-promoting factor 2). [Source:SWISSPROT;Acc:P21741]	162096	4192	0.0342083
mwghuman30K#B:4636	XM_088610	1	1,1,1,1,1,1,1,1,1,1,1,1,1,1,1,1,1,1,1,1,1	obshuman30K#B:4636	XM_088610	Itchy homolog E3 ubiquitin protein ligase (EC 6.3.2.-) (Itch) (Atrophin-1-interacting protein 4) (AIP4) (NFE2-associated polypeptide 1) (NAPP1). [Source:SWISSPROT;Acc:Q96J02]			-0.511615
mwghuman30K#C:1552	AB023048	1	1,1,1,1,1,1,1,1,1,1,1,1,1,1,1,1,1,1,1,1,1	obshuman30K#C:1552		ensembl genscan prediction			-0.014532
mwghuman30K#A:03151	NM_015932	1	1,1,1,1,1,1,1,1,1,1,1,1,1,1,1,1,1,1,1,1,1	obshuman30K#A:03151	NM_015932	hypothetical protein; hspc014		51371	0.156134
mwghuman30K#B:4710	NM_003875	1	1,1,1,1,1,1,1,1,1,1,1,1,1,1,1,1,1,1,1,1,1	obshuman30K#B:4710	NM_003875	GMP synthase [glutamine-hydrolyzing] (EC 6.3.5.2) (Glutamine amidotransferase) (GMP synthetase). [Source:SWISSPROT;Acc:P49915]	600358	8833	0.220066
mwghuman30K#C:6336	AP001696	1	1,1,1,1,1,1,1,1,1,1,1,1,1,1,1,1,1,1,1,1,1	obshuman30K#C:6336		ensembl genscan prediction			-0.0617968
mwghuman30K#A:03059	NM_002271	1	1,1,1,1,1,1,1,1,1,1,1,1,1,1,1,1,1,1,1,1,1	obshuman30K#A:03059	NM_002271	Importin beta-3 subunit (Karyopherin beta-3 subunit) (Ran-binding protein 5). [Source:SWISSPROT;Acc:O00410]	602008	3843	0.279605
mwghuman30K#B:3087	NM_019118	1	1,1,1,1,1,1,1,1,1,1,1,1,1,1,1,1,1,1,1,1,1	obshuman30K#B:3087		Clone:AL049795 Contig:AL049795.21.1.115756 Chr:1 Basepair:33479636 Status:known		56063	-0.0825338
mwghuman30K#B:3097	NM_199073	1	1,1,1,1,1,1,1,1,1,1,1,1,1,1,1,1,1,1,1,1,1	obshuman30K#B:3097		nuclear protein E3-3 isoform a; similar to RIKEN cDNA 4733401H18. [Source:RefSeq;Acc:NM_199069]		25915	0.0233039
mwghuman30K#C:1425	XM_370684.1	1	1,1,1,1,1,1,1,1,1,1,1,1,1,1,1,1,1,1,1,1,1	obshuman30K#C:1425		Homo sapiens similar to Elongation factor 1-alpha 1 (EF-1-alpha-1) (Elongation factor 1 A-1) (eEF1A-1) (Elongation factor Tu) (EF-Tu) (LOC387845), mRNA			0.0973937
mwghuman30K#C:1439	AL355149	1	1,1,1,1,1,1,1,1,1,1,1,1,1,1,1,1,1,1,1,1,1	obshuman30K#C:1439		ensembl genscan prediction			-0.483551
mwghuman30K#A:03004	NM_001288	1	1,1,1,1,1,1,1,1,1,1,1,1,1,1,1,1,1,1,1,1,1	obshuman30K#A:03004	NM_001288	Chloride intracellular channel protein 1 (Nuclear chloride ion channel 27) (NCC27) (p64 CLCP) (Chloride channel ABP). [Source:SWISSPROT;Acc:O00299]	602872	1192	-0.250275
mwghuman30K#A:03035	NM_006600	1	1,1,1,1,1,1,1,1,1,1,1,1,1,1,1,1,1,1,1,1,1	obshuman30K#A:03035	NM_006600	nuclear distribution gene C homolog (A. nidulans); nuclear distribution gene C (A.nidulans) homolog. [Source:RefSeq;Acc:NM_006600]		10726	-0.0372784
mwghuman30K#C:1469	AL133342	1	1,1,1,1,1,1,1,1,1,1,1,1,1,1,1,1,1,1,1,1,1	obshuman30K#C:1469		ensembl genscan prediction			0.0348957
mwghuman30K#A:03022	NM_001010	1	1,1,1,1,1,1,1,1,1,1,1,1,1,1,1,1,1,1,1,1,1	obshuman30K#A:03022	NM_001010	40S ribosomal protein S6 (Phosphoprotein NP33). [Source:SWISSPROT;Acc:P10660]	180460	6194	-0.0151822
mwghuman30K#B:9201	XM_102650	1	1,1,1,1,1,1,1,1,1,1,1,1,1,1,1,1,1,1,1,1,1	obshuman30K#B:9201	XM_102650	hypothetical protein xp_102650; loc162400	163910	3151	-0.0510926
mwghuman30K#A:05531	NM_000993	1	1,1,1,1,1,1,1,1,1,1,1,1,1,1,1,1,1,1,1,1,1	obshuman30K#A:05531	NM_000993	60S ribosomal protein L31. [Source:SWISSPROT;Acc:P12947]		6160	-0.0301087
mwghuman30K#A:05532	NM_004152	1	1,1,1,1,1,1,1,1,1,1,1,1,1,1,1,1,1,1,1,1,1	obshuman30K#A:05532	NM_004152	Ornithine decarboxylase antizyme (ODC-Az). [Source:SWISSPROT;Acc:P54368]	601579	4946	-0.717663
mwghuman30K#A:05527	NM_018386	1	1,1,1,1,1,1,1,1,1,1,1,1,1,1,1,1,1,1,1,1,1	obshuman30K#A:05527	NM_018386	hypothetical protein flj11305; flj11305		55795	0.229694
mwghuman10K#06603_hk-r2	unknown	1	1,1,1,1,1,1,1,1,1,1,1,1,1,1,1,1,1,1,1,1,1			housekeeping gene replicate2: proteasome (prosome, macropain) subunit, beta type, 2 (PSMB2), mRNA. 4/2001 "			0.0442991
mwghuman10K#06603_hk-r1	unknown	1	1,1,1,1,1,1,1,1,1,1,1,1,1,1,1,1,1,1,1,1,1			housekeeping gene replicate1: proteasome (prosome, macropain) subunit, beta type, 2 (PSMB2), mRNA. 4/2001 "			0.264309
mwghuman30K#B:9262	NM_001212	1	1,1,1,1,1,1,1,1,1,1,1,1,1,1,1,1,1,1,1,1,1	obshuman30K#B:9262		Complement component 1, Q subcomponent binding protein, mitochondrial precursor (Glycoprotein gC1qBP) (GC1q-R protein) (Hyaluronan-binding protein 1) (p32) (p33). [Source:SWISSPROT;Acc:Q07021]	601269	708	0.243937
mwghuman30K#C:1824	NM_138456	1	1,1,1,1,1,1,1,1,1,1,1,1,1,1,1,1,1,1,1,1,1	obshuman30K#C:1824		ensembl genscan prediction		116071	0.0390258
mwghuman30K#C:1804	AC004801	1	1,1,1,1,1,1,1,1,1,1,1,1,1,1,1,1,1,1,1,1,1	obshuman30K#C:1804		ensembl genscan prediction			-0.496622
mwghuman30K#C:1788	NM_003746	1	1,1,1,1,1,1,1,1,1,1,1,1,1,1,1,1,1,1,1,1,1	obshuman30K#C:1788		Dynein light chain 1, cytoplasmic (8 kDa dynein light chain) (DLC8) (Protein inhibitor of neuronal nitric oxide synthase) (PIN). [Source:SWISSPROT;Acc:Q15701]	601562	8655	-0.189097
mwghuman30K#B:9176	NM_004494	1	1,1,1,1,1,1,1,1,1,1,1,1,1,1,1,1,1,1,1,1,1	obshuman30K#B:9176		Hepatoma-derived growth factor (HDGF) (High-mobility group protein 1- like 2) (HMG-1L2). [Source:SWISSPROT;Acc:P51858]	300043	3068	-0.0984287
mwghuman30K#A:03385	NM_001553	1	1,1,1,1,1,1,1,1,1,1,1,1,1,1,1,1,1,1,1,1,1	obshuman30K#A:03385	NM_001553	Insulin-like growth factor binding protein 7 precursor (IGFBP-7) (IBP- 7) (IGF-binding protein 7) (MAC25 protein) (Prostacyclin-stimulating factor) (PGI2-stimulating factor). [Source:SWISSPROT;Acc:Q16270]	602867	3490	-0.170752
mwghuman30K#A:03376	NM_002018	1	1,1,1,1,1,1,1,1,1,1,1,1,1,1,1,1,1,1,1,1,1	obshuman30K#A:03376	NM_002018	Flightless-I protein homolog. [Source:SWISSPROT;Acc:Q13045]	600362	2314	0.0524062
mwghuman30K#A:05439	NM_016468	1	1,1,1,1,1,1,1,1,1,1,1,1,1,1,1,1,1,1,1,1,1	obshuman30K#A:05439	NM_016468	hypothetical protein; loc51241		51241	-0.213924
mwghuman30K#A:05423	NM_005004	1	1,1,1,1,1,1,1,1,1,1,1,1,1,1,1,1,1,1,1,1,1	obshuman30K#A:05423	NM_005004	NADH-ubiquinone oxidoreductase ASHI subunit, mitochondrial precursor (EC 1.6.5.3) (EC 1.6.99.3) (Complex I-ASHI) (CI-ASHI). [Source:SWISSPROT;Acc:O95169]	602140	4714	0.0893375
mwghuman30K#A:05453	NM_006024	1	1,1,1,1,1,1,1,1,1,1,1,1,1,1,1,1,1,1,1,1,1	obshuman30K#A:05453	NM_006024	Tax1 (human T-cell leukemia virus type I) binding protein 1; tax1-binding protein. [Source:RefSeq;Acc:NM_006024]	605326	8887	0.143432
mwghuman30K#B:9321	NM_006749	1	1,1,1,1,1,1,1,1,1,1,1,1,1,1,1,1,1,1,1,1,1	obshuman30K#B:9321	XM_096258	solute carrier family 20, member 2; gibbon ape leukemia virus receptor 2; murine leukemia virus, amphotropic, receptor for. [Source:RefSeq;Acc:NM_006749]	158378	6575	-0.35409
mwghuman30K#B:9325	NM_015296	1	1,1,1,1,1,1,1,1,1,1,1,1,1,1,1,1,1,1,1,1,1	obshuman30K#B:9325	XM_048926	Dedicator of cytokinesis protein 9 (Cdc42 guanine nucleotide exchange factor zizimin 1). [Source:SWISSPROT;Acc:Q9BZ29]	607325	23348	0.15128
mwghuman30K#C:8872	AL445245	1	1,1,1,1,1,1,1,1,1,1,1,1,1,1,1,1,1,1,1,1,1	obshuman30K#C:8872		ensembl genscan prediction			-0.0704694
mwghuman30K#C:1734	AL031133	1	1,1,1,1,1,1,1,1,1,1,1,1,1,1,1,1,1,1,1,1,1	obshuman30K#C:1734		ensembl genscan prediction			-0.127695
mwghuman30K#C:1738	AC015936	1	1,1,1,1,1,1,1,1,1,1,1,1,1,1,1,1,1,1,1,1,1	obshuman30K#C:1738		ensembl genscan prediction			0.0778016
mwghuman30K#B:9339	AL162045	1	1,1,1,1,1,1,1,1,1,1,1,1,1,1,1,1,1,1,1,1,1	obshuman30K#B:9339		mrna; cdna dkfzp761p0212 from clone dkfzp761p0212; unknown			0.0629594
mwghuman30K#B:9353	NM_018956	1	1,1,1,1,1,1,1,1,1,1,1,1,1,1,1,1,1,1,1,1,1	obshuman30K#B:9353		Clone:AL445645 Contig:AL445645.10.1.199113 Chr:9 Basepair:127328557 Status:known			-0.172618
mwghuman30K#A:05462	NM_005008	1	1,1,1,1,1,1,1,1,1,1,1,1,1,1,1,1,1,1,1,1,1	obshuman30K#A:05462	NM_005008	NHP2-like protein 1 (High mobility group-like nuclear protein 2 homolog 1) ([U4/U6.U5] tri-snRNP 15.5 kDa protein) (OTK27). [Source:SWISSPROT;Acc:P55769]	601304	4809	0.0580501
mwghuman30K#A:03221	NM_004905	1	1,1,1,1,1,1,1,1,1,1,1,1,1,1,1,1,1,1,1,1,1	obshuman30K#A:03221	NM_004905	Peroxiredoxin 6 (EC 1.11.1.-) (Antioxidant protein 2) (1-Cys peroxiredoxin) (1-Cys PRX) (Acidic calcium-independent phospholipase A2) (EC 3.1.1.-) (aiPLA2) (Non-selenium glutathione peroxidase) (EC 1.11.1.7) (NSGPx) (24 kDa protein) (Liver 2D page spot 40) (Red blood cells page spot 12). [Source:SWISSPROT;Acc:P30041]	602316	9588	-0.176362
mwghuman30K#A:03223	NM_001064	1	1,1,1,1,1,1,1,1,1,1,1,1,1,1,1,1,1,1,1,1,1	obshuman30K#A:03223	NM_001064	Transketolase (EC 2.2.1.1) (TK). [Source:SWISSPROT;Acc:P29401]	277730	7086	0.20631
mwghuman30K#A:03224	NM_007063	1	1,1,1,1,1,1,1,1,1,1,1,1,1,1,1,1,1,1,1,1,1	obshuman30K#A:03224	NM_007063	TBC1 domain family member 8 (Vascular Rab-GAP/TBC-containing protein) (AD 3). [Source:SWISSPROT;Acc:O95759]		11138	-0.26259
mwghuman30K#A:05790	NM_017867	1	1,1,1,1,1,1,1,1,1,1,1,1,1,1,1,1,1,1,1,1,1	obshuman30K#A:05790	NM_017867	hypothetical protein flj20534; flj20534		54969	0.179508
mwghuman30K#A:05795	NM_018683	1	1,1,1,1,1,1,1,1,1,1,1,1,1,1,1,1,1,1,1,1,1	obshuman30K#A:05795	NM_018683	Zinc finger protein 313. [Source:SWISSPROT;Acc:Q9Y508]		55905	0.171487
mwghuman30K#A:05799	NM_005192	1	1,1,1,1,1,1,1,1,1,1,1,1,1,1,1,1,1,1,1,1,1	obshuman30K#A:05799	NM_005192	Cyclin-dependent kinase inhibitor 3 (EC 3.1.3.48) (EC 3.1.3.16) (CDK2- associated dual specificity phosphatase) (Kinase associated phosphatase) (Cyclin-dependent kinase interacting protein 2) (Cyclin- dependent kinase interactor 1). [Source:SWISSPROT;Acc:Q16667]	123832	1033	0.0543972
mwghuman30K#A:05721	AK001321	1	1,1,1,1,1,1,1,1,1,1,1,1,1,1,1,1,1,1,1,1,1	obshuman30K#A:05721		cdna flj10459 fis clone nt2rp1001466; unnamed protein product			0.000818371
mwghuman30K#B:9048	NM_006519	1	1,1,1,1,1,1,1,1,1,1,1,1,1,1,1,1,1,1,1,1,1	obshuman30K#B:9048		Cytoplasmic dynein light chain (T-complex testis-specific protein 1 homolog) (Protein CW-1). [Source:SWISSPROT;Acc:Q15763]	601554	6993	-0.00613667
mwghuman30K#B:9043	XM_003926	1	1,1,1,1,1,1,1,1,1,1,1,1,1,1,1,1,1,1,1,1,1	obshuman30K#B:9043	XM_003926	adaptor-related protein complex sigma subunit; ap3s1			-0.0363206
mwghuman30K#A:03542	NM_001154	1	1,1,1,1,1,1,1,1,1,1,1,1,1,1,1,1,1,1,1,1,1	obshuman30K#A:03542	NM_001154	Annexin A5 (Annexin V) (Lipocortin V) (Endonexin II) (Calphobindin I) (CBP-I) (Placental anticoagulant protein I) (PAP-I) (PP4) (Thromboplastin inhibitor) (Vascular anticoagulant-alpha) (VAC-alpha) (Anchorin CII). [Source:SWISSPROT;Acc:P08758]	131230	308	0.110973
mwghuman30K#A:03549	NM_006285	1	1,1,1,1,1,1,1,1,1,1,1,1,1,1,1,1,1,1,1,1,1	obshuman30K#A:03549	NM_006285	Testis-specific protein kinase 1 (EC 2.7.1.-) (Testicular protein kinase 1). [Source:SWISSPROT;Acc:Q15569]	601782	7016	-0.146117
mwghuman30K#C:1163	AC012645	1	1,1,1,1,1,1,1,1,1,1,1,1,1,1,1,1,1,1,1,1,1	obshuman30K#C:1163		My016 protein. [Source:SPTREMBL;Acc:Q9H3K6]			0.26226
mwghuman30K#A:03566	NM_017918	1	1,1,1,1,1,1,1,1,1,1,1,1,1,1,1,1,1,1,1,1,1	obshuman30K#A:03566	NM_017918	hypothetical protein flj20647; flj20647		55013	-0.0837747
mwghuman30K#A:03569	NM_018840	1	1,1,1,1,1,1,1,1,1,1,1,1,1,1,1,1,1,1,1,1,1	obshuman30K#A:03569	NM_018840	Protein C20orf24 (Rab5-interacting protein) (RIP5) (PNAS-11). [Source:SWISSPROT;Acc:Q9BUV8]		55969	-0.119536
mwghuman30K#A:03570	NM_001903	1	1,1,1,1,1,1,1,1,1,1,1,1,1,1,1,1,1,1,1,1,1	obshuman30K#A:03570	NM_001903	Alpha-1 catenin (Cadherin-associated protein) (Alpha E-catenin). [Source:SWISSPROT;Acc:P35221]	116805	1495	0.206944
mwghuman30K#B:4985	XM_042154	1	1,1,1,1,1,1,1,1,1,1,1,1,1,1,1,1,1,1,1,1,1	obshuman30K#B:4985	XM_042154	atpase ca\+\+ transporting plasma membrane 3; atp2b3			0.357839
mwghuman30K#A:05669	NM_006304	1	1,1,1,1,1,1,1,1,1,1,1,1,1,1,1,1,1,1,1,1,1	obshuman30K#A:05669	NM_006304	Deleted in split hand/split foot protein 1 (Split hand/foot deleted protein 1). [Source:SWISSPROT;Acc:Q13437]	183600	7979	0.221681
mwghuman30K#C:1085	U62317	1	1,1,1,1,1,1,1,1,1,1,1,1,1,1,1,1,1,1,1,1,1	obshuman30K#C:1085		ensembl genscan prediction			0.169595
mwghuman30K#C:1971	XM_371749.1	1	1,1,1,1,1,1,1,1,1,1,1,1,1,1,1,1,1,1,1,1,1	obshuman30K#C:1971		Homo sapiens similar to bA110H4.2 (similar to membrane protein) (LOC389298), mRNA			-0.68849
mwghuman30K#B:9154	XM_085929	1	1,1,1,1,1,1,1,1,1,1,1,1,1,1,1,1,1,1,1,1,1	obshuman30K#B:9154	XM_085929	hypothetical protein dkfzp547h236; dkfzp547h236			0.126301
mwghuman30K#A:05606	NM_004462	1	1,1,1,1,1,1,1,1,1,1,1,1,1,1,1,1,1,1,1,1,1	obshuman30K#A:05606	NM_004462	Farnesyl-diphosphate farnesyltransferase (EC 2.5.1.21) (Squalene synthetase) (SQS) (SS) (FPP:FPP farnesyltransferase). [Source:SWISSPROT;Acc:P37268]	184420	2222	0.194906
mwghuman30K#A:05604	NM_031844	1	1,1,1,1,1,1,1,1,1,1,1,1,1,1,1,1,1,1,1,1,1	obshuman30K#A:05604	NM_031844	Heterogenous nuclear ribonucleoprotein U (hnRNP U) (Scaffold attachment factor A) (SAF-A). [Source:SWISSPROT;Acc:Q00839]	602869	3192	0.164192
mwghuman30K#B:9080	NM_017740	1	1,1,1,1,1,1,1,1,1,1,1,1,1,1,1,1,1,1,1,1,1	obshuman30K#B:9080	XM_096941	Zinc finger DHHC domain containing protein 7 (Zinc finger protein 370). [Source:SWISSPROT;Acc:Q9NXF8]		55625	0.0697033
mwghuman30K#C:1024	NM_153631	1	1,1,1,1,1,1,1,1,1,1,1,1,1,1,1,1,1,1,1,1,1	obshuman30K#C:1024		ensembl genscan prediction mwg oligo matches these RefSeq numbers NM_030661	142954	3200	0.0150607
mwghuman30K#A:03409	NM_004607	1	1,1,1,1,1,1,1,1,1,1,1,1,1,1,1,1,1,1,1,1,1	obshuman30K#A:03409	NM_004607	Tubulin-specific chaperone A (Tubulin-folding cofactor A) (CFA) (TCP1-chaperonin cofactor A). [Source:SWISSPROT;Acc:O75347]		6902	0.0797538
mwghuman30K#B:9097	NM_014972	1	1,1,1,1,1,1,1,1,1,1,1,1,1,1,1,1,1,1,1,1,1	obshuman30K#B:9097		Clone:AC092385 Contig:AC092385.2.63668.98984 Chr:16 Basepair:93549726 Status:known			-0.0224222
mwghuman30K#C:1071	AC006530	1	1,1,1,1,1,1,1,1,1,1,1,1,1,1,1,1,1,1,1,1,1	obshuman30K#C:1071		ensembl genscan prediction			-0.0999226
mwghuman30K#A:03488	NM_018288	1	1,1,1,1,1,1,1,1,1,1,1,1,1,1,1,1,1,1,1,1,1	obshuman30K#A:03488	NM_018288	PHD finger protein 10 isoform a; PHD zinc finger protein XAP135. [Source:RefSeq;Acc:NM_018288]		55274	-0.00822055
mwghuman30K#A:03482	AK056033	1	1,1,1,1,1,1,1,1,1,1,1,1,1,1,1,1,1,1,1,1,1	obshuman30K#A:03482		cdna flj31471 fis clone nt2ne2001435; unnamed protein product	163920	3150	0.349735
S3B Table. Canonical Pathways identified by Ingenuity showing numbers of up- and down-regulated genes from n=5 independent experiments
Ingenuity Canonical Pathways	-log(p-value)	Ratio	z-score	Downregulated	No change	Upregulated	No overlap with dataset	Molecules
EIF2 Signaling	44.2	0.351	2.335	17/171 (10%)	0/171 (0%)	43/171 (25%)	111/171 (65%)	RPL28,RPL37A,RPLP1,RPL23,RPS5,RPL27,RPL26,RPL8,EIF3E,RPS11,RPL29,RPS6,RPS23,RPL11,RPLP2,RPL6,RPL35,RPS7,FAU,EIF3L,EIF1,EIF4G2,RPS16,RPL7,PAIP1,PPP1R15A,EIF3H,EIF3K,RPS27A,RPL15,RPS15,RPL27A,RPL9,RPS27L,PPP1CC,EIF3M,EIF4A2,RPL35A,RPS20,RPL12,RPL38,RPS29,EIF2S2,RPL37,RPL31,EIF4A3,RPS3A,RPL4,RPS21,RPLP0,RPL18A,RPL17,RPL13,RPS14,RPSA,RPL24,RPL18,RPL36AL,RPS28,RPL10
Oxidative Phosphorylation	21.8	0.311		16/103 (16%)	0/103 (0%)	16/103 (16%)	71/103 (69%)	ATP5O,UQCR10,COX5A,ATP5J,COX7A2,ATP5L,NDUFA7,NDUFA6,ATP5A1,NDUFS5,UQCRFS1,ATP5C1,NDUFV2,SDHC,COX4I1,NDUFB3,SDHA,NDUFB8,NDUFV1,ATP5I,UQCRQ,ATP5G2,NDUFA3,COX6A1,ATP5H,NDUFS6,COX8A,NDUFB1,NDUFB4,UQCRB,NDUFB2,COX7C
Mitochondrial Dysfunction	19.8	0.226		17/164 (10%)	0/164 (0%)	20/164 (12%)	127/164 (77%)	ATP5O,UQCR10,COX5A,ATP5J,PRDX3,COX7A2,ATP5L,GPX4,NDUFA7,NDUFA6,ATP5A1,NDUFS5,UQCRFS1,ATP5C1,NDUFV2,SDHC,COX4I1,NDUFB3,PARK7,SDHA,APP,NDUFB8,NDUFV1,ATP5I,PDHA1,UQCRQ,ATP5G2,NDUFA3,COX6A1,ATP5H,NDUFS6,COX8A,NDUFB1,NDUFB4,UQCRB,NDUFB2,COX7C
Regulation of eIF4 and p70S6K Signaling	13.5	0.197		9/142 (6%)	0/142 (0%)	19/142 (13%)	114/142 (80%)	RPS27L,EIF3M,EIF4A2,RPS5,RPS20,EIF3E,RPS29,EIF2S2,RPS11,RPS3A,EIF4A3,RPS21,RPS6,RPS23,RPS7,FAU,EIF3L,EIF1,EIF4G2,RPS14,RPSA,RPS16,PAIP1,EIF3H,RPS28,EIF3K,RPS27A,RPS15
mTOR Signaling	10.1	0.148		7/182 (4%)	0/182 (0%)	20/182 (11%)	155/182 (85%)	RPS27L,EIF3M,EIF4A2,RPS5,RPS20,EIF3E,RPS29,RPS11,RPS3A,EIF4A3,VEGFB,RPS21,RPS6,RPS23,RPS7,FAU,EIF3L,EIF4G2,RPS14,RPSA,RPS16,EIF3H,RPS28,EIF3K,RPS27A,RAC1,RPS15
NRF2-mediated Oxidative Stress Response	5.66	0.113	0.632	8/177 (5%)	0/177 (0%)	12/177 (7%)	157/177 (89%)	DNAJA1,SOD1,TXN,PPIB,NQO1,MGST1,ATF4,CCT7,ACTB,DNAJB11,AKR1A1,FTL,UBE2K,DNAJB6,VCP,FTH1,CUL3,RBX1,MGST3,NFE2L2
Remodeling of Epithelial Adherens Junctions	4.95	0.167	0.447	5/66 (8%)	0/66 (0%)	6/66 (9%)	55/66 (83%)	ARPC2,CTNNA1,ARPC5,TUBA1A,ACTB,TUBA1B,NME1,CTNND1,ACTR3,ARPC1A,TUBA3C/TUBA3D
Protein Ubiquitination Pathway	4.3	0.0866		6/254 (2%)	0/254 (0%)	16/254 (6%)	232/254 (91%)	TCEB2,PSMB6,HSPB11,DNAJA1,PSMA4,UCHL1,PSMB5,UBE3A,PSMC2,TAP2,PSMD9,UBE2I,SKP2,PSMA2,DNAJB11,PSMC1,UBE2C,PSMD8,PSMB2,DNAJB6,PSMC6,RBX1
Nucleotide Excision Repair Pathway	3.86	0.2		3/35 (9%)	0/35 (0%)	4/35 (11%)	28/35 (80%)	POLR2B,POLR2L,RPA2,POLR2F,POLR2I,POLR2G,POLR2K
Cell Cycle: G2/M DNA Damage Checkpoint Regulation	3.68	0.163	-1.134	3/49 (6%)	0/49 (0%)	5/49 (10%)	41/49 (84%)	AURKA,PTPMT1,SKP2,CKS1B,CKS2,CCNB2,YWHAB,CDK1
Epithelial Adherens Junction Signaling	3.48	0.0979		6/143 (4%)	0/143 (0%)	8/143 (6%)	129/143 (90%)	CTNNA1,FGFR1,MYL9,CTNND1,ACTR3,ARPC2,MYL6,ARPC5,TUBA1A,ACTB,TUBA1B,RAC1,ARPC1A,TUBA3C/TUBA3D
Regulation of Actin-based Motility by Rho	3.18	0.115	0.632	4/87 (5%)	0/87 (0%)	6/87 (7%)	77/87 (89%)	ARPC2,MYL6,ARPC5,ACTB,MYL12B,MYL9,PIP5K1C,ACTR3,RAC1,ARPC1A
Assembly of RNA Polymerase II Complex	2.88	0.14		3/50 (6%)	0/50 (0%)	4/50 (8%)	43/50 (86%)	POLR2B,POLR2L,POLR2F,POLR2I,POLR2G,POLR2K,TAF5L
CREB Signaling in Neurons	2.76	0.0828	0	6/169 (4%)	0/169 (0%)	8/169 (5%)	155/169 (92%)	CALM1 (includes others),GNB2L1,GNG7,POLR2F,POLR2K,CAMK2A,POLR2B,GNAI2,POLR2L,ATF4,CAMK2G,PDIA3,POLR2I,POLR2G
RhoGDI Signaling	2.71	0.0819	-0.905	5/171 (3%)	0/171 (0%)	9/171 (5%)	157/171 (92%)	GNB2L1,MYL12B,GNG7,CDH15,MYL9,ACTR3,ARPC2,MYL6,ARPC5,GNAI2,ACTB,PIP5K1C,RAC1,ARPC1A
Glutathione Redox Reactions I	2.67	0.235		3/17 (18%)	0/17 (0%)	1/17 (6%)	13/17 (76%)	PRDX6,GPX4,MGST1,MGST3
RhoA Signaling	2.65	0.0924	0.632	5/119 (4%)	0/119 (0%)	6/119 (5%)	108/119 (91%)	ARPC2,MYL6,ARPC5,ACTB,MYL12B,SEPT9,MYL9,PIP5K1C,RTKN,ACTR3,ARPC1A
NADH Repair	2.48	0.667		1/3 (33%)	0/3 (0%)	1/3 (33%)	1/3 (33%)	APOA1BP,GAPDH
Androgen Signaling	2.4	0.0909		5/110 (5%)	0/110 (0%)	5/110 (5%)	100/110 (91%)	POLR2B,GNAI2,POLR2L,CALM1 (includes others),GNB2L1,GNG7,POLR2F,POLR2I,POLR2G,POLR2K
Hereditary Breast Cancer Signaling	2.35	0.0893		5/112 (4%)	0/112 (0%)	5/112 (4%)	102/112 (91%)	POLR2B,POLR2L,CDK4,POLR2F,POLR2I,POLR2G,RFC4,NPM1,POLR2K,CDK1
BER pathway	2.18	0.25		1/12 (8%)	0/12 (0%)	2/12 (17%)	9/12 (75%)	PARP1,POLE,PCNA
Estrogen-mediated S-phase Entry	2.1	0.167		2/24 (8%)	0/24 (0%)	2/24 (8%)	20/24 (83%)	CDK4,E2F2,SKP2,CDK1
Glycolysis I	2.1	0.167		3/24 (13%)	0/24 (0%)	1/24 (4%)	20/24 (83%)	TPI1,PGK1,GAPDH,ALDOA
fMLP Signaling in Neutrophils	2	0.0841	0	4/107 (4%)	0/107 (0%)	5/107 (5%)	98/107 (92%)	ARPC2,ARPC5,GNAI2,CALM1 (includes others),GNB2L1,GNG7,ACTR3,RAC1,ARPC1A
Pyruvate Fermentation to Lactate	1.98	0.4		0/5 (0%)	0/5 (0%)	2/5 (40%)	3/5 (60%)	LDHA,LDHB
Estrogen Receptor Signaling	1.97	0.0787		4/127 (3%)	0/127 (0%)	6/127 (5%)	117/127 (92%)	POLR2B,POLR2L,PELP1,POLR2F,H3F3A/H3F3B,PHB2,POLR2I,POLR2G,POLR2K,TAF5L
Signaling by Rho Family GTPases	1.93	0.0649	1.155	5/231 (2%)	0/231 (0%)	10/231 (4%)	216/231 (94%)	GNB2L1,MYL12B,GNG7,CDH15,MYL9,ACTR3,ARPC2,MYL6,ARPC5,GNAI2,ACTB,SEPT9,PIP5K1C,RAC1,ARPC1A
Breast Cancer Regulation by Stathmin1	1.92	0.0684		7/190 (4%)	0/190 (0%)	6/190 (3%)	177/190 (93%)	PPP1CC,CALM1 (includes others),GNB2L1,GNG7,CAMK2A,GNAI2,TUBA1A,E2F2,CAMK2G,TUBA1B,RAC1,CDK1,TUBA3C/TUBA3D
Telomere Extension by Telomerase	1.9	0.2		1/15 (7%)	0/15 (0%)	2/15 (13%)	12/15 (80%)	HNRNPA1,XRCC5,HNRNPA2B1
Superoxide Radicals Degradation	1.81	0.333		0/6 (0%)	0/6 (0%)	2/6 (33%)	4/6 (67%)	SOD1,NQO1
Cell Cycle: G1/S Checkpoint Regulation	1.72	0.0952	0.447	3/63 (5%)	0/63 (0%)	3/63 (5%)	57/63 (90%)	CDK4,RPL11,CDKN2C,E2F2,SKP2,NRG1
Hypoxia Signaling in the Cardiovascular System	1.72	0.0952		2/63 (3%)	0/63 (0%)	4/63 (6%)	57/63 (90%)	ATF4,UBE2I,LDHA,UBE2C,NQO1,P4HB
GADD45 Signaling	1.61	0.158		1/19 (5%)	0/19 (0%)	2/19 (11%)	16/19 (84%)	CDK4,PCNA,CDK1
Melatonin Signaling	1.58	0.0882	-0.816	4/68 (6%)	0/68 (0%)	2/68 (3%)	62/68 (91%)	GNAI2,CALM1 (includes others),CAMK2G,PDIA3,GNRH2,CAMK2A
Sucrose Degradation V (Mammalian)	1.56	0.25		2/8 (25%)	0/8 (0%)	0/8 (0%)	6/8 (75%)	TPI1,ALDOA
Ephrin Receptor Signaling	1.51	0.064		3/172 (2%)	0/172 (0%)	8/172 (5%)	161/172 (94%)	ARPC2,ARPC5,GNAI2,ATF4,GNB2L1,SDC2,GNG7,VEGFB,ACTR3,RAC1,ARPC1A
Pyrimidine Deoxyribonucleotides De Novo Biosynthesis I	1.49	0.143		1/21 (5%)	0/21 (0%)	2/21 (10%)	18/21 (86%)	RRM1,NME1,NME2
Unfolded protein response	1.49	0.0943		3/53 (6%)	0/53 (0%)	2/53 (4%)	48/53 (91%)	ATF4,PPP1R15A,VCP,P4HB,NFE2L2
Glutamate Removal from Folates	1.47	1		0/1 (0%)	0/1 (0%)	1/1 (100%)	0/1 (0%)	GGH
Antigen Presentation Pathway	1.46	0.108		0/37 (0%)	0/37 (0%)	4/37 (11%)	33/37 (89%)	PSMB6,TAP2,PDIA3,PSMB5
Actin Nucleation by ARP-WASP Complex	1.4	0.0893	0.447	2/56 (4%)	0/56 (0%)	3/56 (5%)	51/56 (91%)	ARPC2,ARPC5,ACTR3,RAC1,ARPC1A
TCA Cycle II (Eukaryotic)	1.39	0.13		3/23 (13%)	0/23 (0%)	0/23 (0%)	20/23 (87%)	FH,SDHA,SDHC
Huntington's Disease Signaling	1.37	0.0575		4/226 (2%)	0/226 (0%)	9/226 (4%)	213/226 (94%)	GNB2L1,SDHA,GNG7,POLR2F,ATP5J,POLR2K,POLR2B,REST,POLR2L,ATF4,VTI1B,POLR2I,POLR2G
Cyclins and Cell Cycle Regulation	1.35	0.0779	0.447	3/77 (4%)	0/77 (0%)	3/77 (4%)	71/77 (92%)	CDK4,CDKN2C,E2F2,SKP2,CCNB2,CDK1
Clathrin-mediated Endocytosis Signaling	1.34	0.0601		5/183 (3%)	0/183 (0%)	6/183 (3%)	172/183 (94%)	ARPC2,ARPC5,SH3KBP1,ACTB,CSNK2B,PIP5K1C,AP2S1,VEGFB,ACTR3,RAC1,ARPC1A
Mechanisms of Viral Exit from Host Cells	1.32	0.0976		2/41 (5%)	0/41 (0%)	2/41 (5%)	37/41 (90%)	XPO1,ACTB,CHMP2A,CHMP3
Glutathione-mediated Detoxification	1.3	0.12		1/25 (4%)	0/25 (0%)	2/25 (8%)	22/25 (88%)	GGH,MGST1,MGST3
Pyrimidine Ribonucleotides Interconversion	1.3	0.12		1/25 (4%)	0/25 (0%)	2/25 (8%)	22/25 (88%)	NUDT5,NME1,NME2
Gluconeogenesis I	1.3	0.12		2/25 (8%)	0/25 (0%)	1/25 (4%)	22/25 (88%)	PGK1,GAPDH,ALDOA
PI3K Signaling in B Lymphocytes	1.27	0.0656		4/122 (3%)	0/122 (0%)	4/122 (3%)	114/122 (93%)	ATF4,CALM1 (includes others),CAMK2G,IKBKB,PDIA3,RAC1,CAMK2A,ATF6B
Cleavage and Polyadenylation of Pre-mRNA	1.23	0.167		1/12 (8%)	0/12 (0%)	1/12 (8%)	10/12 (83%)	WDR33,PABPN1
Cell Cycle Control of Chromosomal Replication	1.22	0.111		0/27 (0%)	0/27 (0%)	3/27 (11%)	24/27 (89%)	CDK4,RPA2,CDC45
Pyrimidine Ribonucleotides De Novo Biosynthesis	1.22	0.111		1/27 (4%)	0/27 (0%)	2/27 (7%)	24/27 (89%)	NUDT5,NME1,NME2
Superpathway of Cholesterol Biosynthesis	1.22	0.111		1/27 (4%)	0/27 (0%)	2/27 (7%)	24/27 (89%)	IDI1,CYP51A1,FDFT1
Spliceosomal Cycle	1.18	0.5		0/2 (0%)	0/2 (0%)	1/2 (50%)	1/2 (50%)	LOC102724594/U2AF1
Epoxysqualene Biosynthesis	1.18	0.5		0/2 (0%)	0/2 (0%)	1/2 (50%)	1/2 (50%)	FDFT1
Guanine and Guanosine Salvage I	1.18	0.5		0/2 (0%)	0/2 (0%)	1/2 (50%)	1/2 (50%)	HPRT1
Spermine Biosynthesis	1.18	0.5		0/2 (0%)	0/2 (0%)	1/2 (50%)	1/2 (50%)	SMS
Taurine Biosynthesis	1.18	0.5		1/2 (50%)	0/2 (0%)	0/2 (0%)	1/2 (50%)	CSAD
Cardiolipin Biosynthesis II	1.18	0.5		0/2 (0%)	0/2 (0%)	1/2 (50%)	1/2 (50%)	PTPMT1
Formaldehyde Oxidation II (Glutathione-dependent)	1.18	0.5		1/2 (50%)	0/2 (0%)	0/2 (0%)	1/2 (50%)	ADH5
Cholesterol Biosynthesis I	1.16	0.154		1/13 (8%)	0/13 (0%)	1/13 (8%)	11/13 (85%)	CYP51A1,FDFT1
Cholesterol Biosynthesis II (via 24,25-dihydrolanosterol)	1.16	0.154		1/13 (8%)	0/13 (0%)	1/13 (8%)	11/13 (85%)	CYP51A1,FDFT1
Cholesterol Biosynthesis III (via Desmosterol)	1.16	0.154		1/13 (8%)	0/13 (0%)	1/13 (8%)	11/13 (85%)	CYP51A1,FDFT1
Cdc42 Signaling	1.16	0.062	0.707	4/129 (3%)	0/129 (0%)	4/129 (3%)	121/129 (94%)	ARPC2,MYL6,ARPC5,CDC42SE1,MYL12B,MYL9,ACTR3,ARPC1A
Ethanol Degradation II	1.11	0.1		1/30 (3%)	0/30 (0%)	2/30 (7%)	27/30 (90%)	ACSL3,ADH5,AKR1A1
DNA Double-Strand Break Repair by Non-Homologous End Joining	1.1	0.143		2/14 (14%)	0/14 (0%)	0/14 (0%)	12/14 (86%)	PARP1,XRCC5
CD28 Signaling in T Helper Cells	1.06	0.0619	-0.378	4/113 (4%)	0/113 (0%)	3/113 (3%)	106/113 (94%)	ARPC2,ARPC5,CALM1 (includes others),IKBKB,ACTR3,RAC1,ARPC1A
Parkinson's Signaling	1.05	0.133		0/15 (0%)	0/15 (0%)	2/15 (13%)	13/15 (87%)	PARK7,UCHL1
Fc? Receptor-mediated Phagocytosis in Macrophages and Monocytes	1.03	0.0645	0	3/93 (3%)	0/93 (0%)	3/93 (3%)	87/93 (94%)	ARPC2,ARPC5,ACTB,ACTR3,RAC1,ARPC1A
Actin Cytoskeleton Signaling	1.02	0.0526		5/209 (2%)	0/209 (0%)	6/209 (3%)	198/209 (95%)	ARPC2,MYL6,ARPC5,ACTB,MYL12B,MYL9,PIP5K1C,TMSB4Y,ACTR3,RAC1,ARPC1A
Glioma Signaling	1.01	0.0638	-0.447	4/94 (4%)	0/94 (0%)	2/94 (2%)	88/94 (94%)	CDK4,CALM1 (includes others),CDKN2C,E2F2,CAMK2G,CAMK2A
D-glucuronate Degradation I	1.01	0.333		0/3 (0%)	0/3 (0%)	1/3 (33%)	2/3 (67%)	AKR1A1
Spermidine Biosynthesis I	1.01	0.333		0/3 (0%)	0/3 (0%)	1/3 (33%)	2/3 (67%)	SMS
Oxidized GTP and dGTP Detoxification	1.01	0.333		1/3 (33%)	0/3 (0%)	0/3 (0%)	2/3 (67%)	RUVBL2
RAN Signaling	1	0.125		1/16 (6%)	0/16 (0%)	1/16 (6%)	14/16 (88%)	XPO1,IPO5
Mismatch Repair in Eukaryotes	1	0.125		1/16 (6%)	0/16 (0%)	1/16 (6%)	14/16 (88%)	RFC4,PCNA
Thrombin Signaling	1	0.0535	0	4/187 (2%)	0/187 (0%)	6/187 (3%)	177/187 (95%)	MYL6,GNAI2,GNB2L1,MYL12B,CAMK2G,GNG7,IKBKB,PDIA3,MYL9,CAMK2A
Granzyme A Signaling	0.958	0.118		1/17 (6%)	0/17 (0%)	1/17 (6%)	15/17 (88%)	NME1,SET
Role of CHK Proteins in Cell Cycle Checkpoint Control	0.947	0.0727		3/55 (5%)	0/55 (0%)	1/55 (2%)	51/55 (93%)	E2F2,RFC4,PCNA,CDK1
Protein Kinase A Signaling	0.927	0.0461		7/369 (2%)	0/369 (0%)	10/369 (3%)	352/369 (95%)	PPP1CC,DUSP12,CALM1 (includes others),IHH,GNB2L1,MYL12B,GNG7,H3F3A/H3F3B,MYL9,CAMK2A,MYL6,GNAI2,ATF4,CAMK2G,PDIA3,CDKN3,YWHAB
Complement System	0.923	0.0833		2/36 (6%)	0/36 (0%)	1/36 (3%)	33/36 (92%)	CD59,C1QBP,C1QA
Eumelanin Biosynthesis	0.893	0.25		1/4 (25%)	0/4 (0%)	0/4 (0%)	3/4 (75%)	DDT
Trans, trans-farnesyl Diphosphate Biosynthesis	0.893	0.25		0/4 (0%)	0/4 (0%)	1/4 (25%)	3/4 (75%)	IDI1
DNA damage-induced 14-3-3s Signaling	0.878	0.105		1/19 (5%)	0/19 (0%)	1/19 (5%)	17/19 (89%)	CCNB2,CDK1
Rac Signaling	0.875	0.0583	0.816	2/103 (2%)	0/103 (0%)	4/103 (4%)	97/103 (94%)	ARPC2,ARPC5,PIP5K1C,ACTR3,RAC1,ARPC1A
Transcriptional Regulatory Network in Embryonic Stem Cells	0.847	0.0769		2/39 (5%)	0/39 (0%)	1/39 (3%)	36/39 (92%)	REST,ZFHX3,SET
ILK Signaling	0.804	0.0497	1	4/181 (2%)	0/181 (0%)	5/181 (3%)	172/181 (95%)	MYL6,ATF4,ACTB,MYL9,TMSB4Y,VEGFB,TESK1,KRT18,NACA
Acetate Conversion to Acetyl-CoA	0.804	0.2		0/5 (0%)	0/5 (0%)	1/5 (20%)	4/5 (80%)	ACSL3
Systemic Lupus Erythematosus Signaling	0.795	0.0483		6/207 (3%)	0/207 (0%)	4/207 (2%)	197/207 (95%)	SNRPG,SNRPB2,SNRPF,NHP2L1,PRPF40A,SNRPD3,HNRNPC,HNRNPA2B1,LSM3,SNRPB
IL-8 Signaling	0.785	0.0492	0.707	3/183 (2%)	0/183 (0%)	6/183 (3%)	174/183 (95%)	GNAI2,GNB2L1,MYL12B,GNG7,CSTB,IKBKB,MYL9,VEGFB,RAC1
Axonal Guidance Signaling	0.739	0.0426		6/423 (1%)	0/423 (0%)	12/423 (3%)	405/423 (96%)	GNB2L1,SDC2,MYL12B,GNG7,MYL9,ACTR3,PLXNB1,ARPC2,MYL6,ARPC5,GNAI2,TUBA1A,TUBA1B,PDIA3,VEGFB,RAC1,ARPC1A,TUBA3C/TUBA3D
Thioredoxin Pathway	0.732	0.167		0/6 (0%)	0/6 (0%)	1/6 (17%)	5/6 (83%)	TXN
Pentose Phosphate Pathway (Non-oxidative Branch)	0.732	0.167		0/6 (0%)	0/6 (0%)	1/6 (17%)	5/6 (83%)	TKT
Acetyl-CoA Biosynthesis I (Pyruvate Dehydrogenase Complex)	0.732	0.167		0/6 (0%)	0/6 (0%)	1/6 (17%)	5/6 (83%)	PDHA1
Adenine and Adenosine Salvage III	0.732	0.167		0/6 (0%)	0/6 (0%)	1/6 (17%)	5/6 (83%)	HPRT1
Zymosterol Biosynthesis	0.732	0.167		1/6 (17%)	0/6 (0%)	0/6 (0%)	5/6 (83%)	CYP51A1
CCR5 Signaling in Macrophages	0.726	0.0597		2/67 (3%)	0/67 (0%)	2/67 (3%)	63/67 (94%)	GNAI2,CALM1 (includes others),GNB2L1,GNG7
Agrin Interactions at Neuromuscular Junction	0.726	0.0597	0	2/67 (3%)	0/67 (0%)	2/67 (3%)	63/67 (94%)	GABPB1,ACTB,NRG1,RAC1
Role of Oct4 in Mammalian Embryonic Stem Cell Pluripotency	0.717	0.0667		1/45 (2%)	0/45 (0%)	2/45 (4%)	42/45 (93%)	REST,PARP1,UTF1
Lipid Antigen Presentation by CD1	0.716	0.0833		1/24 (4%)	0/24 (0%)	1/24 (4%)	22/24 (92%)	PDIA3,AP2S1
Chemokine Signaling	0.71	0.0588	-1	3/68 (4%)	0/68 (0%)	1/68 (1%)	64/68 (94%)	GNAI2,CALM1 (includes others),CAMK2G,CAMK2A
Synaptic Long Term Potentiation	0.708	0.0517		2/116 (2%)	0/116 (0%)	4/116 (3%)	110/116 (95%)	PPP1CC,ATF4,CALM1 (includes others),CAMK2G,PDIA3,CAMK2A
Renal Cell Carcinoma Signaling	0.695	0.058		1/69 (1%)	0/69 (0%)	3/69 (4%)	65/69 (94%)	TCEB2,FH,RBX1,RAC1
Integrin Signaling	0.676	0.0462	0.333	5/195 (3%)	0/195 (0%)	4/195 (2%)	186/195 (95%)	ARPC2,ARPC5,ACTB,MYL12B,ARF4,MYL9,ACTR3,RAC1,ARPC1A
Pregnenolone Biosynthesis	0.672	0.143		0/7 (0%)	0/7 (0%)	1/7 (14%)	6/7 (86%)	MICAL2
Calcium Signaling	0.67	0.0471	0	4/170 (2%)	0/170 (0%)	4/170 (2%)	162/170 (95%)	MYL6,ATF4,CALM1 (includes others),CAMK2G,TPM4,MYL9,TPM2,CAMK2A
Small Cell Lung Cancer Signaling	0.666	0.0563		1/71 (1%)	0/71 (0%)	3/71 (4%)	67/71 (94%)	CDK4,SKP2,IKBKB,CKS1B
IGF-1 Signaling	0.643	0.0515		2/97 (2%)	0/97 (0%)	3/97 (3%)	92/97 (95%)	CYR61,IGFBP7,CSNK2B,CTGF,YWHAB
Cellular Effects of Sildenafil (Viagra)	0.643	0.0492		3/122 (2%)	0/122 (0%)	3/122 (2%)	116/122 (95%)	MYL6,CALM1 (includes others),ACTB,MYL12B,PDIA3,MYL9
Ephrin B Signaling	0.638	0.0548		1/73 (1%)	0/73 (0%)	3/73 (4%)	69/73 (95%)	GNAI2,GNB2L1,GNG7,RAC1
p53 Signaling	0.632	0.051		1/98 (1%)	0/98 (0%)	4/98 (4%)	93/98 (95%)	CDK4,CCNG1,BIRC5,ST13,PCNA
Airway Pathology in Chronic Obstructive Pulmonary Disease	0.621	0.125		1/8 (13%)	0/8 (0%)	0/8 (0%)	7/8 (88%)	CELA2A
Salvage Pathways of Pyrimidine Deoxyribonucleotides	0.621	0.125		1/8 (13%)	0/8 (0%)	0/8 (0%)	7/8 (88%)	TK1
Sphingomyelin Metabolism	0.621	0.125		0/8 (0%)	0/8 (0%)	1/8 (13%)	7/8 (88%)	SMPD4
HIF1a Signaling	0.62	0.0505		0/99 (0%)	0/99 (0%)	5/99 (5%)	94/99 (95%)	TCEB2,LDHA,VEGFB,RBX1,LDHB
CXCR4 Signaling	0.609	0.0464	0.816	2/151 (1%)	0/151 (0%)	5/151 (3%)	144/151 (95%)	MYL6,GNAI2,GNB2L1,MYL12B,GNG7,MYL9,RAC1
GNRH Signaling	0.602	0.0476	0	3/126 (2%)	0/126 (0%)	3/126 (2%)	120/126 (95%)	GNAI2,ATF4,CAMK2G,GNRH2,RAC1,CAMK2A
Fatty Acid ß-oxidation I	0.594	0.069		0/29 (0%)	0/29 (0%)	2/29 (7%)	27/29 (93%)	ACSL3,ECHS1
Role of p14/p19ARF in Tumor Suppression	0.594	0.069		0/29 (0%)	0/29 (0%)	2/29 (7%)	27/29 (93%)	NPM1,RAC1
iCOS-iCOSL Signaling in T Helper Cells	0.587	0.049	-0.447	3/102 (3%)	0/102 (0%)	2/102 (2%)	97/102 (95%)	CALM1 (includes others),CAMK2G,IKBKB,RAC1,CAMK2A
Germ Cell-Sertoli Cell Junction Signaling	0.566	0.0449		3/156 (2%)	0/156 (0%)	4/156 (3%)	149/156 (96%)	CTNNA1,TUBA1A,ACTB,TUBA1B,CTNND1,RAC1,TUBA3C/TUBA3D
G Protein Signaling Mediated by Tubby	0.553	0.0645		0/31 (0%)	0/31 (0%)	2/31 (6%)	29/31 (94%)	GNB2L1,GNG7
Wnt/Ca+ pathway	0.55	0.0545		0/55 (0%)	0/55 (0%)	3/55 (5%)	52/55 (95%)	ATF4,PDIA3,CAMK2A
Pancreatic Adenocarcinoma Signaling	0.546	0.0472	0	2/106 (2%)	0/106 (0%)	3/106 (3%)	101/106 (95%)	CDK4,E2F2,BIRC5,VEGFB,RAC1
Embryonic Stem Cell Differentiation into Cardiac Lineages	0.538	0.1		1/10 (10%)	0/10 (0%)	0/10 (0%)	9/10 (90%)	MESP1
NAD Phosphorylation and Dephosphorylation	0.538	0.1		1/10 (10%)	0/10 (0%)	0/10 (0%)	9/10 (90%)	PXYLP1
Pentose Phosphate Pathway	0.538	0.1		0/10 (0%)	0/10 (0%)	1/10 (10%)	9/10 (90%)	TKT
Methylglyoxal Degradation III	0.538	0.1		0/10 (0%)	0/10 (0%)	1/10 (10%)	9/10 (90%)	AKR1A1
Dolichyl-diphosphooligosaccharide Biosynthesis	0.538	0.1		1/10 (10%)	0/10 (0%)	0/10 (0%)	9/10 (90%)	ALG5
Histidine Degradation VI	0.538	0.1		0/10 (0%)	0/10 (0%)	1/10 (10%)	9/10 (90%)	MICAL2
Corticotropin Releasing Hormone Signaling	0.536	0.0467		3/107 (3%)	0/107 (0%)	2/107 (2%)	102/107 (95%)	ARPC5,GNAI2,ATF4,CALM1 (includes others),NR4A1
Noradrenaline and Adrenaline Degradation	0.534	0.0625		1/32 (3%)	0/32 (0%)	1/32 (3%)	30/32 (94%)	ADH5,AKR1A1
Aryl Hydrocarbon Receptor Signaling	0.521	0.0444		2/135 (1%)	0/135 (0%)	4/135 (3%)	129/135 (96%)	CDK4,NQO1,MGST1,NEDD8,MGST3,NFE2L2
Purine Nucleotides De Novo Biosynthesis II	0.504	0.0909		0/11 (0%)	0/11 (0%)	1/11 (9%)	10/11 (91%)	GMPS
ATM Signaling	0.497	0.0508		1/59 (2%)	0/59 (0%)	2/59 (3%)	56/59 (95%)	ATF4,CCNB2,CDK1
a-Adrenergic Signaling	0.495	0.0471		2/85 (2%)	0/85 (0%)	2/85 (2%)	81/85 (95%)	GNAI2,CALM1 (includes others),GNB2L1,GNG7
HIPPO signaling	0.495	0.0471		1/85 (1%)	0/85 (0%)	3/85 (4%)	81/85 (95%)	PPP1CC,SKP2,YWHAB,TEAD2
Leukocyte Extravasation Signaling	0.49	0.0415	0	3/193 (2%)	0/193 (0%)	5/193 (3%)	185/193 (96%)	CTNNA1,MYL6,GNAI2,ACTB,CD99,TIMP1,CTNND1,RAC1
Tight Junction Signaling	0.488	0.0422		2/166 (1%)	0/166 (0%)	5/166 (3%)	159/166 (96%)	CTNNA1,MYL6,CDK4,ACTB,VTI1B,MYL9,RAC1
Cell Cycle Regulation by BTG Family Proteins	0.482	0.0571		1/35 (3%)	0/35 (0%)	1/35 (3%)	33/35 (94%)	CDK4,E2F2
CCR3 Signaling in Eosinophils	0.48	0.0442		2/113 (2%)	0/113 (0%)	3/113 (3%)	108/113 (96%)	GNAI2,CALM1 (includes others),GNB2L1,GNG7,RAC1
Mevalonate Pathway I	0.473	0.0833		0/12 (0%)	0/12 (0%)	1/12 (8%)	11/12 (92%)	IDI1
PAK Signaling	0.465	0.0455	1	1/88 (1%)	0/88 (0%)	3/88 (3%)	84/88 (95%)	MYL6,MYL12B,MYL9,RAC1
Apoptosis Signaling	0.465	0.0455	0	4/88 (5%)	0/88 (0%)	0/88 (0%)	84/88 (95%)	PARP1,IKBKB,LMNA,CDK1
Pyridoxal 5'-phosphate Salvage Pathway	0.461	0.0484		2/62 (3%)	0/62 (0%)	1/62 (2%)	59/62 (95%)	CDK4,PNPO,CDK1
GM-CSF Signaling	0.461	0.0484		1/62 (2%)	0/62 (0%)	2/62 (3%)	59/62 (95%)	GNB2L1,CAMK2G,CAMK2A
VEGF Signaling	0.455	0.0449		2/89 (2%)	0/89 (0%)	2/89 (2%)	85/89 (96%)	ACTB,EIF2S2,EIF1,VEGFB
14-3-3-mediated Signaling	0.455	0.0431		3/116 (3%)	0/116 (0%)	2/116 (2%)	111/116 (96%)	TUBA1A,TUBA1B,PDIA3,YWHAB,TUBA3C/TUBA3D
Ga12/13 Signaling	0.455	0.0431	-0.447	2/116 (2%)	0/116 (0%)	3/116 (3%)	111/116 (96%)	MYL6,MYL12B,IKBKB,CDH15,MYL9
Role of BRCA1 in DNA Damage Response	0.449	0.0476		2/63 (3%)	0/63 (0%)	1/63 (2%)	60/63 (95%)	E2F2,BABAM1,RFC4
Fatty Acid Activation	0.445	0.0769		0/13 (0%)	0/13 (0%)	1/13 (8%)	12/13 (92%)	ACSL3
Chondroitin Sulfate Degradation (Metazoa)	0.445	0.0769		0/13 (0%)	0/13 (0%)	1/13 (8%)	12/13 (92%)	HEXA
Ubiquinol-10 Biosynthesis (Eukaryotic)	0.445	0.0769		0/13 (0%)	0/13 (0%)	1/13 (8%)	12/13 (92%)	MICAL2
Bile Acid Biosynthesis, Neutral Pathway	0.445	0.0769		0/13 (0%)	0/13 (0%)	1/13 (8%)	12/13 (92%)	SCP2
Sertoli Cell-Sertoli Cell Junction Signaling	0.44	0.0405		4/173 (2%)	0/173 (0%)	3/173 (2%)	166/173 (96%)	CTNNA1,TUBA1A,ZAK,ACTB,TUBA1B,RAC1,TUBA3C/TUBA3D
P2Y Purigenic Receptor Signaling Pathway	0.439	0.0424	2	1/118 (1%)	0/118 (0%)	4/118 (3%)	113/118 (96%)	GNAI2,ATF4,GNB2L1,GNG7,PDIA3
IL-1 Signaling	0.437	0.044		2/91 (2%)	0/91 (0%)	2/91 (2%)	87/91 (96%)	GNAI2,GNB2L1,GNG7,IKBKB
Death Receptor Signaling	0.437	0.044	-2	4/91 (4%)	0/91 (0%)	0/91 (0%)	87/91 (96%)	PARP1,ACTB,IKBKB,LMNA
tRNA Charging	0.436	0.0526		1/38 (3%)	0/38 (0%)	1/38 (3%)	36/38 (95%)	MARS,KARS
Inhibition of Matrix Metalloproteases	0.436	0.0526		0/38 (0%)	0/38 (0%)	2/38 (5%)	36/38 (95%)	SDC2,TIMP1
Glucocorticoid Receptor Signaling	0.434	0.0388		5/258 (2%)	0/258 (0%)	5/258 (2%)	248/258 (96%)	POLR2B,POLR2L,UBE2I,POLR2F,IKBKB,POLR2I,POLR2G,RAC1,POLR2K,TAF5L
Phospholipase C Signaling	0.428	0.039	1.414	2/231 (1%)	0/231 (0%)	7/231 (3%)	222/231 (96%)	MYL6,ATF4,CALM1 (includes others),GNB2L1,MYL12B,GNG7,MYL9,RAC1,MARCKS
Salvage Pathways of Pyrimidine Ribonucleotides	0.428	0.0435		2/92 (2%)	0/92 (0%)	2/92 (2%)	88/92 (96%)	CDK4,NME1,NME2,CDK1
Role of NFAT in Cardiac Hypertrophy	0.421	0.0398	0.816	3/176 (2%)	0/176 (0%)	4/176 (2%)	169/176 (96%)	GNAI2,CALM1 (includes others),GNB2L1,CAMK2G,GNG7,PDIA3,CAMK2A
nNOS Signaling in Skeletal Muscle Cells	0.42	0.0714		1/14 (7%)	0/14 (0%)	0/14 (0%)	13/14 (93%)	CALM1 (includes others)
Isoleucine Degradation I	0.42	0.0714		0/14 (0%)	0/14 (0%)	1/14 (7%)	13/14 (93%)	ECHS1
Dermatan Sulfate Degradation (Metazoa)	0.42	0.0714		0/14 (0%)	0/14 (0%)	1/14 (7%)	13/14 (93%)	HEXA
Vitamin-C Transport	0.42	0.0714		0/14 (0%)	0/14 (0%)	1/14 (7%)	13/14 (93%)	TXN
Antioxidant Action of Vitamin C	0.41	0.0426		2/94 (2%)	0/94 (0%)	2/94 (2%)	90/94 (96%)	PRDX6,TXN,IKBKB,PDIA3
Neuroprotective Role of THOP1 in Alzheimer's Disease	0.408	0.05		1/40 (3%)	0/40 (0%)	1/40 (3%)	38/40 (95%)	APP,GNRH2
Aldosterone Signaling in Epithelial Cells	0.401	0.0397		2/151 (1%)	0/151 (0%)	4/151 (3%)	145/151 (96%)	HSPB11,DNAJA1,DNAJB11,PDIA3,PIP5K1C,DNAJB6
Gap Junction Signaling	0.401	0.0397		4/151 (3%)	0/151 (0%)	2/151 (1%)	145/151 (96%)	GNAI2,TUBA1A,ACTB,TUBA1B,PDIA3,TUBA3C/TUBA3D
Leukotriene Biosynthesis	0.397	0.0667		0/15 (0%)	0/15 (0%)	1/15 (7%)	14/15 (93%)	LTA4H
Oxidative Ethanol Degradation III	0.397	0.0667		0/15 (0%)	0/15 (0%)	1/15 (7%)	14/15 (93%)	ACSL3
Methionine Degradation I (to Homocysteine)	0.397	0.0667		0/15 (0%)	0/15 (0%)	1/15 (7%)	14/15 (93%)	PRMT3
Amyotrophic Lateral Sclerosis Signaling	0.385	0.0412		1/97 (1%)	0/97 (0%)	3/97 (3%)	93/97 (96%)	GDNF,SOD1,VEGFB,RAC1
Granzyme B Signaling	0.375	0.0625		1/16 (6%)	0/16 (0%)	0/16 (0%)	15/16 (94%)	PARP1
Tryptophan Degradation X (Mammalian, via Tryptamine)	0.375	0.0625		0/16 (0%)	0/16 (0%)	1/16 (6%)	15/16 (94%)	AKR1A1
Superpathway of Geranylgeranyldiphosphate Biosynthesis I (via Mevalonate)	0.375	0.0625		0/16 (0%)	0/16 (0%)	1/16 (6%)	15/16 (94%)	IDI1
iNOS Signaling	0.37	0.0465		2/43 (5%)	0/43 (0%)	0/43 (0%)	41/43 (95%)	CALM1 (includes others),IKBKB
PEDF Signaling	0.368	0.0423		2/71 (3%)	0/71 (0%)	1/71 (1%)	68/71 (96%)	GDNF,IKBKB,RAC1
?-linolenate Biosynthesis II (Animals)	0.356	0.0588		0/17 (0%)	0/17 (0%)	1/17 (6%)	16/17 (94%)	ACSL3
Mitochondrial L-carnitine Shuttle Pathway	0.356	0.0588		0/17 (0%)	0/17 (0%)	1/17 (6%)	16/17 (94%)	ACSL3
Ethanol Degradation IV	0.356	0.0588		0/17 (0%)	0/17 (0%)	1/17 (6%)	16/17 (94%)	ACSL3
Cysteine Biosynthesis III (mammalia)	0.356	0.0588		0/17 (0%)	0/17 (0%)	1/17 (6%)	16/17 (94%)	PRMT3
Phosphatidylglycerol Biosynthesis II (Non-plastidic)	0.338	0.0556		0/18 (0%)	0/18 (0%)	1/18 (6%)	17/18 (94%)	PTPMT1
Valine Degradation I	0.338	0.0556		0/18 (0%)	0/18 (0%)	1/18 (6%)	17/18 (94%)	ECHS1
nNOS Signaling in Neurons	0.337	0.0435		1/46 (2%)	0/46 (0%)	1/46 (2%)	44/46 (96%)	CALM1 (includes others),CAMK2A
Cardiac Hypertrophy Signaling	0.336	0.0364	1.134	3/220 (1%)	0/220 (0%)	5/220 (2%)	212/220 (96%)	MYL6,GNAI2,CALM1 (includes others),GNB2L1,MYL12B,GNG7,PDIA3,MYL9
NGF Signaling	0.32	0.0377	1	1/106 (1%)	0/106 (0%)	3/106 (3%)	102/106 (96%)	ATF4,IKBKB,SMPD4,RAC1
Role of Tissue Factor in Cancer	0.313	0.0374		1/107 (1%)	0/107 (0%)	3/107 (3%)	103/107 (96%)	CYR61,CTGF,RAC1,P4HB
Role of NFAT in Regulation of the Immune Response	0.313	0.0361		4/166 (2%)	0/166 (0%)	2/166 (1%)	160/166 (96%)	GNAI2,XPO1,CALM1 (includes others),GNB2L1,GNG7,IKBKB
Xenobiotic Metabolism Signaling	0.311	0.0353		5/255 (2%)	0/255 (0%)	4/255 (2%)	246/255 (96%)	CAMK2G,FTL,NQO1,MGST1,CUL3,RBX1,CAMK2A,MGST3,NFE2L2
Hepatic Fibrosis / Hepatic Stellate Cell Activation	0.311	0.0357		2/196 (1%)	0/196 (0%)	5/196 (3%)	189/196 (96%)	MYL6,FGFR1,CTGF,MYL9,TIMP1,LEPR,VEGFB
Regulation of IL-2 Expression in Activated and Anergic T Lymphocytes	0.31	0.0385		2/78 (3%)	0/78 (0%)	1/78 (1%)	75/78 (96%)	CALM1 (includes others),IKBKB,RAC1
Sphingosine-1-phosphate Signaling	0.307	0.037	1	1/108 (1%)	0/108 (0%)	3/108 (3%)	104/108 (96%)	GNAI2,PDIA3,SMPD4,RAC1
Gas Signaling	0.307	0.037		0/108 (0%)	0/108 (0%)	4/108 (4%)	104/108 (96%)	ATF4,GNB2L1,GNG7,MC1R
Maturity Onset Diabetes of Young (MODY) Signaling	0.305	0.05		1/20 (5%)	0/20 (0%)	0/20 (0%)	19/20 (95%)	GAPDH
DNA Methylation and Transcriptional Repression Signaling	0.305	0.05		0/20 (0%)	0/20 (0%)	1/20 (5%)	19/20 (95%)	SAP18
Amyloid Processing	0.297	0.04		0/50 (0%)	0/50 (0%)	2/50 (4%)	48/50 (96%)	CSNK2B,APP
NAD Salvage Pathway II	0.29	0.0476		1/21 (5%)	0/21 (0%)	0/21 (0%)	20/21 (95%)	PXYLP1
Endoplasmic Reticulum Stress Pathway	0.29	0.0476		0/21 (0%)	0/21 (0%)	1/21 (5%)	20/21 (95%)	ATF4
CD27 Signaling in Lymphocytes	0.288	0.0392		1/51 (2%)	0/51 (0%)	1/51 (2%)	49/51 (96%)	SIVA1,IKBKB
Nur77 Signaling in T Lymphocytes	0.288	0.0392		1/51 (2%)	0/51 (0%)	1/51 (2%)	49/51 (96%)	CALM1 (includes others),NR4A1
B Cell Receptor Signaling	0.288	0.0351		3/171 (2%)	0/171 (0%)	3/171 (2%)	165/171 (96%)	ATF4,CALM1 (includes others),CAMK2G,IKBKB,RAC1,CAMK2A
Semaphorin Signaling in Neurons	0.279	0.0385		0/52 (0%)	0/52 (0%)	2/52 (4%)	50/52 (96%)	RAC1,PLXNB1
Serotonin Degradation	0.279	0.0385		1/52 (2%)	0/52 (0%)	1/52 (2%)	50/52 (96%)	ADH5,AKR1A1
Polyamine Regulation in Colon Cancer	0.277	0.0455		1/22 (5%)	0/22 (0%)	0/22 (0%)	21/22 (95%)	OAZ1
PKC? Signaling in T Lymphocytes	0.276	0.0354		2/113 (2%)	0/113 (0%)	2/113 (2%)	109/113 (96%)	CAMK2G,IKBKB,RAC1,CAMK2A
GPCR-Mediated Nutrient Sensing in Enteroendocrine Cells	0.274	0.0361		1/83 (1%)	0/83 (0%)	2/83 (2%)	80/83 (96%)	GNAI2,GNG7,PDIA3
Type II Diabetes Mellitus Signaling	0.271	0.0351		2/114 (2%)	0/114 (0%)	2/114 (2%)	110/114 (96%)	ACSL3,ADIPOR2,IKBKB,SMPD4
Agranulocyte Adhesion and Diapedesis	0.269	0.0343		4/175 (2%)	0/175 (0%)	2/175 (1%)	169/175 (97%)	MYL6,GNAI2,CKLF,ACTB,CD99,MYL9
FGF Signaling	0.268	0.0357		0/84 (0%)	0/84 (0%)	3/84 (4%)	81/84 (96%)	FGFR1,ATF4,RAC1
Phospholipases	0.263	0.037		1/54 (2%)	0/54 (0%)	1/54 (2%)	52/54 (96%)	PRDX6,PDIA3
Regulation of Cellular Mechanics by Calpain Protease	0.255	0.0364		1/55 (2%)	0/55 (0%)	1/55 (2%)	53/55 (96%)	CDK4,CDK1
p38 MAPK Signaling	0.254	0.0342	1	1/117 (1%)	0/117 (0%)	3/117 (3%)	113/117 (97%)	ATF4,H3F3A/H3F3B,MKNK2,HMGN1
Bupropion Degradation	0.252	0.0417		1/24 (4%)	0/24 (0%)	0/24 (0%)	23/24 (96%)	CYP51A1
Triacylglycerol Degradation	0.252	0.0417		1/24 (4%)	0/24 (0%)	0/24 (0%)	23/24 (96%)	PRDX6
p70S6K Signaling	0.249	0.0339		3/118 (3%)	0/118 (0%)	1/118 (1%)	114/118 (97%)	RPS6,GNAI2,PDIA3,YWHAB
PTEN Signaling	0.249	0.0339	-1	1/118 (1%)	0/118 (0%)	3/118 (3%)	114/118 (97%)	FGFR1,CSNK2B,IKBKB,RAC1
UVA-Induced MAPK Signaling	0.249	0.0345		1/87 (1%)	0/87 (0%)	2/87 (2%)	84/87 (97%)	PARP1,PDIA3,SMPD4
Glutamate Receptor Signaling	0.247	0.0357		1/56 (2%)	0/56 (0%)	1/56 (2%)	54/56 (96%)	CALM1 (includes others),GNG7
G Beta Gamma Signaling	0.243	0.0341		1/88 (1%)	0/88 (0%)	2/88 (2%)	85/88 (97%)	GNAI2,GNB2L1,GNG7
Acetone Degradation I (to Methylglyoxal)	0.24	0.04		1/25 (4%)	0/25 (0%)	0/25 (0%)	24/25 (96%)	CYP51A1
Virus Entry via Endocytic Pathways	0.237	0.0337		2/89 (2%)	0/89 (0%)	1/89 (1%)	86/89 (97%)	ACTB,AP2S1,RAC1
Crosstalk between Dendritic Cells and Natural Killer Cells	0.237	0.0337		2/89 (2%)	0/89 (0%)	1/89 (1%)	86/89 (97%)	ACTB,CAMK2G,CAMK2A
Calcium-induced T Lymphocyte Apoptosis	0.233	0.0345		1/58 (2%)	0/58 (0%)	1/58 (2%)	56/58 (97%)	CALM1 (includes others),NR4A1
Antiproliferative Role of TOB in T Cell Signaling	0.23	0.0385		0/26 (0%)	0/26 (0%)	1/26 (4%)	25/26 (96%)	SKP2
D-myo-inositol (1,4,5)-Trisphosphate Biosynthesis	0.23	0.0385		0/26 (0%)	0/26 (0%)	1/26 (4%)	25/26 (96%)	PIP5K1C
Induction of Apoptosis by HIV1	0.226	0.0339		1/59 (2%)	0/59 (0%)	1/59 (2%)	57/59 (97%)	IKBKB,SLC25A3
TNFR2 Signaling	0.21	0.0357		1/28 (4%)	0/28 (0%)	0/28 (0%)	27/28 (96%)	IKBKB
Sonic Hedgehog Signaling	0.201	0.0345		1/29 (3%)	0/29 (0%)	0/29 (0%)	28/29 (97%)	CDK1
